# Supplementary material for: Predicting therapeutic clinical trial enrollment for adult patients with low- and high-grade glioma using supervised machine learning
Source: Sci Adv. 2025 Jun 4;11(23):eadt5708. doi: 10.1126/sciadv.adt5708 (PMC12136030; doi:10.1126/sciadv.adt5708)
Supplement: Supplementary file 2 — Data S1 [file sciadv.adt5708_data_s1.zip]

Archive with 1 entries (1 files):
- adt5708_data_s1.xlsx
