# Supplementary material for: Predicting therapeutic clinical trial enrollment for adult patients with low- and high-grade glioma using supervised machine learning
Source: Sci Adv. 2025 Jun 4;11(23):eadt5708. doi: 10.1126/sciadv.adt5708 (PMC12136030; doi:10.1126/sciadv.adt5708)
Supplement: Supplementary file 2 — Data S1 [file sciadv.adt5708_data_s1.zip › adt5708_data_s1.xlsx]

## Sheet: Sheet1
Institution	Development vs validation cohort	Race	Ethnicity (1=Hispanic/Latino, 2=Non-Hispanic/Latino)	Minority status (1=Minority, 2=Non-minority)	Preferred langauge	Interpreter needed (1=yes, 2=no)	Sex (1=male, 2=female)	Marital Status (1=Married, 2=Separated, 3=divorced, 4=widowed, 5=single)	Insurance at diagnosis (1=private, 2=Medicaid/Medi-Cal, 3=Medicare, 4=Unknown, 5=self-pay)	Employment status (1=employed, 2=unemployed, 3=retired)	Median household income by zipcode (dollars)	% of households living below poverty line by zipcode	Occupation	Occupation ISCO Code	Distance from hospital (miles)	Age at Initial Diagnosis (years)	Presenting seizures	Tumor Lobe	WHO Grade	Pre-operative tumor volume	Extent of resection (%)	Post-operative KPS	Treatment with chemotherapy	Treatment with radiation	Screened for a clinical trial (Yes=1, No =2) defined as documented discussion with patient about trial enrollment during consultation with neuro-oncology or neurosurgery	Total number of clinical trials discussed with Patient	Clinical Trial enrollment: (1=yes, 2=no)
UCSF	Development	White	2	2	English	2	2	1	1	1	72349	10.1	Teacher	2	97.2	60.063	Yes	Parietal	Grade 4	84.4	37	NA	Yes	Yes	1	2	2
UCSF	Development	White	2	2	English	2	1	1	1	1	222235	3	Physician	2	49	69.7397	No	Temporal	Grade 4	157.3	53	80	Yes	Yes	1	1	1
UCSF	Development	White	2	2	English	2	1	5	2	Unknown	138023	12.4		Unknown	1.5	33.9288	Yes	Frontal	Grade 4	56.4	81	90	Yes	Yes	2	0	2
UCSF	Development	Asian	2	1	English	2	1	5	3	3	139043	6.5		Unknown	2	65.0986	No	Frontal	Grade 4	118.5	86	70	Yes	Yes	1	1	2
UCSF	Development	White	2	2	English	2	2	1	1	2	111917	10.6		Unknown	75.8	64.5151	No	Parietal	Grade 4	71.7	51	90	Yes	Yes	1	1	1
UCSF	Development	White	2	2	English	2	2	1	1	3	114811	9		Unknown	20.9	40.8137	No	Frontal	Grade 4	102.6	69	50	Yes	Yes	2	0	2
UCSF	Development	White	2	2	English	2	2	1	1	2	93995	13		Unknown	2.6	57.8877	No	Frontal	Grade 4	104.7	38	NA	Yes	Yes	2	0	2
UCSF	Development	White	2	2	English	2	2	1	1	Unknown	64688	20		Unknown	100	51.8548	Yes	Temporal	Grade 4	59.5	67	NA	Yes	Yes	1	2	1
UCSF	Development	Asian	2	1	English	2	1	1	1	3	134652	5.9	Air Traffic Controller	3	1.9	54.2658	No	Temporal	Grade 4	192.2	71	90	Yes	Yes	1	1	1
UCSF	Development	Asian	2	1	English	2	1	1	1	1	134652	5.9	Professor	2	2.3	51.3342	Yes	Frontal	Grade 4	8.06	58	90	Yes	Yes	1	2	1
UCSF	Development	White	2	2	English	2	1	1	1	1	250000	3	Venture Capitalist	2	39.8	54.4767	Yes	Temporal	Grade 4	31.8	84	90	Yes	Yes	1	2	1
UCSF	Development	White	2	2	English	2	2	1	4	Unknown	166534	3.9		Unknown	29.9	51.2411	Yes	Multifocal	Grade 4	75.1	50	70	Yes	Yes	2	0	2
UCSF	Development	White	2	2	Unknown	2	2	5	4	1	195577	35.4	Waitress	5	110	49.5041	Yes	Frontal	Grade 4	153.8	58	NA	No	No	2	0	2
UCSF	Development	White	2	2	English	2	1	1	4	3	205912	2.8		Unknown	26.4	72.874	Yes	Multifocal	Grade 4	10.7	39	NA	No	Yes	2	0	2
UCSF	Development	Black/African American	2	1	Unknown	2	2	1	3	3	64423	17.1		Unknown	97.4	71.0356	Yes	Parietal	Grade 4	36.2	51	50	No	Yes	2	0	2
UCSF	Development	White	2	2	English	2	1	1	1	1	79808	20	Professor	2	16.7	56.0301	No	Temporal	Grade 4	11.9	51	NA	Yes	Yes	2	0	2
UCSF	Development	White	2	2	English	2	1	1	4	1	115789	7.6	Publishing	3	20.4	61.7123	No	Frontal	Grade 4	6.38	45	60	Yes	Yes	2	0	2
UCSF	Development	White	2	2	English	2	1	5	1	1	217477	2.7	Physician	2		57.1644	Yes	Parietal	Grade 4	15.6	73	NA	Yes	Yes	1	2	1
UCSF	Development	White	2	2	English	2	1	1	1	2	161347	2.7		Unknown	39.4	48.1288	No	Unknown	Grade 4	170.2	31	NA	Yes	Yes	2	0	2
UCSF	Development	White	2	2	English	2	1	1	1	2	105706	10.3		Unknown	18.4	41.8384	No	Occipital	Grade 4	74.5	59	80	Yes	Yes	1	2	1
UCSF	Development	White	2	2	English	2	2	2	1	1	128452	5.2	Attorney	2	53.8	51.6356	Yes	Multifocal	Grade 4	43.1	98	70	Yes	Yes	1	1	1
UCSF	Development	White	2	2	Non-English	1	1	1	3	3	116970	9.7		Unknown	2.9	75.4	Yes	Frontal	Grade 4	46.1	68	80	Yes	Yes	1	1	1
UCSF	Development	Native Hawaiians and other Pacific Islanders	2	1	English	2	1	1	1	1	106742	6.3	Journeyman	7	8.4	45.1233	Yes	Frontal	Grade 4	162.4	70	90	Yes	Yes	1	1	1
UCSF	Development	White	2	2	English	2	2	1	3	3	116970	9.7		Unknown	3	67.1288	Yes	Frontal	Grade 4	37	0	90	Yes	Yes	1	1	1
UCSF	Development	White	2	2	English	2	2	1	1	1	134652	5.9	Marketing Director	1	3.7	51.2986	No	Frontal	Grade 4	118.5	46	90	Yes	Yes	2	0	2
UCSF	Development	White	2	2	English	2	1	1	1	3	180768	4.5		Unknown	1.8	73.4301	No	Unknown	Grade 4	17.9	71	NA	Yes	Yes	2	0	2
UCSF	Development	White	2	2	English	2	2	1	1	1	164289	7.8		Unknown	3.9	52.0356	Yes	Multifocal	Grade 4	82.1	49	90	Yes	Yes	1	3	1
UCSF	Development	White	2	2	English	2	2	1	1	1	52489	16.5		Unknown	189	52.9863	No	Temporal	Grade 4	190	49	80	Yes	Yes	2	0	2
UCSF	Development	White	2	2	English	2	1	1	1	2	169459	5.8		Unknown	2.3	63.6877	No	Frontal	Grade 4	15.3	18	70	Yes	Yes	1	1	2
UCSF	Development	White	2	2	English	2	1	4	3	3	93143	16.2		Unknown	2.1	79.9836	No	Frontal	Grade 4	60.4	0	NA	Unknown	Yes	2	0	2
UCSF	Development	White	2	2	English	2	2	5	1	1	169459	5.8	Healthcare	2	1.3	63.4438	Yes	Frontal	Grade 4	90.2	63	90	Yes	Yes	1	3	2
UCSF	Development	White	2	2	English	2	1	5	3	2	93839	18.5		Unknown	73.9	59.0959	No	Temporal	Grade 4	117.2	72	NA	No	No	2	0	2
UCSF	Development	White	2	2	English	2	1	1	4	1	124389	6.3	Teacher's Aide	5	59.1	29.8411	Yes	Multifocal	Grade 4	118.3	14	70	Yes	Yes	2	0	2
UCSF	Development	White	2	2	English	2	2	5	3	2	43520	32.5		Unknown	279	66.8822	Yes	Frontal	Grade 4	25.7	7	80	Yes	No	2	Unknown	2
UCSF	Development	White	2	2	English	2	2	5	3	2	65245	10.3		Unknown	136	42.8055	Yes	Frontal	Grade 4	63.6	63	90	Yes	Yes	1	1	1
UCSF	Development	White	2	2	English	2	1	1	4	1	130708	8.4	Physician	2	0.4	40.7479	Yes	Parietal	Grade 4	56.6	71	NA	Unknown	Yes	2	0	2
UCSF	Development	White	2	2	English	2	1	1	1	1	143938	9.9	Engineer	2	2.8	64.6685	No	Unknown	Grade 4	123.4	63	NA	Unknown	Yes	2	0	2
UCSF	Development	Asian	2	1	Non-English	1	1	1	3	3	130708	8.4		Unknown	2.7	77.5014	No	Parietal	Grade 4	185	42	50	No	Yes	2	0	2
UCSF	Development	White	2	2	English	2	1	1	4	1	172009	3.6	Real estate agent	3	17.3	41.2055	No	Unknown	Grade 4	79.8	27	NA	Unknown	Yes	2	0	2
UCSF	Development	White	2	2	English	2	1	2	3	1	59479	16.3		Unknown	87.7	65.8384	Yes	Multifocal	Grade 4	16	83	70	Yes	Yes	1	2	1
UCSF	Development	White	2	2	English	2	2	1	3	3	172403	4.3		Unknown	42.8	67.8274	Yes	Occipital	Grade 4	93.6	90	80	No	Yes	2	0	2
UCSF	Development	White	2	2	English	2	1	4	4	Unknown	117530	7.4		Unknown	14.1	86.9534	No	Parietal	Grade 4	118.6	35	NA	No	Yes	2	0	2
UCSF	Development	Asian	2	1	English	2	1	3	1	3	130708	8.4		Unknown	2.3	60.9973	No	Frontal	Grade 4	12.5	0	50	Yes	Yes	2	0	2
UCSF	Development	White	2	2	English	2	1	5	1	1	158887	3.2		Unknown	47.5	44.274	No	Multifocal	Grade 4	64.3	30	50	Yes	Yes	1	2	2
UCSF	Development	White	2	2	English	2	2	1	1	2	203000	5.4		Unknown	32.8	58.1699	No	Frontal	Grade 4	52	13.7	90	Yes	Yes	1	1	2
UCSF	Development	White	2	2	English	2	2	1	4	2	141399	6.6		Unknown	14.5	55.4438	No	Frontal	Grade 4	92.1	57.9	NA	Yes	Yes	2	0	2
UCSF	Development	White	2	2	English	2	1	5	4	2	112795	9.1		Unknown	4	63.5014	No	Frontal	Grade 4	198.1	84.8	NA	No	Yes	2	0	2
UCSF	Development	White	2	2	English	2	2	5	3	2	55888	18.5		Unknown	3.3	61.8411	No	Unknown	Grade 4	132.7	30.7	NA	Yes	Yes	2	0	2
UCSF	Development	White	2	2	English	2	2	1	3	3	77115	7.2		Unknown	97.5	74.9014	Yes	Frontal	Grade 4	34.9	53.6	90	Yes	No	1	1	1
UCSF	Development	White	2	2	English	2	1	1	1	3	180768	4.5		Unknown	2.8	65.9096	No	Temporal	Grade 4	196.1	68.6	80	Yes	Yes	1	2	1
UCSF	Development	White	1	1	Non-English	1	2	1	2	2	143938	9.9		Unknown	3.3	56.3178	Yes	Frontal	Grade 4	51.1	37.8	90	Yes	Yes	1	1	1
UCSF	Development	White	2	2	English	2	2	1	1	3	164289	7.8		Unknown	4.6	61.4932	No	Temporal	Grade 4	114.8	95.4	90	Yes	Yes	1	2	2
UCSF	Development	White	2	2	English	2	1	1	4	1	143338	5.7	consultant	2	17.2	53.6822	No	Parietal	Grade 4	148.1	39	60	Unknown	Yes	2	0	2
UCSF	Development	White	2	2	English	2	2	5	1	1	183750	5.7	property manager	3	32.2	31.1973	Yes	Frontal	Grade 4	114.4	70.1	70	Yes	Yes	2	0	2
UCSF	Development	White	2	2	English	2	1	1	4	1	172009	3.6	Chairman	1	20.1	50.8685	No	Frontal	Grade 4	12.6	35.3	NA	No	Yes	2	0	2
UCSF	Development	White	2	2	English	2	1	3	4	2	61756	16.1		Unknown	233	57.0466	No	Frontal	Grade 4	56.7	37.2	NA	No	Yes	2	0	2
UCSF	Development	White	2	2	Non-English	Unknown	2	1	4	Unknown	93068	11.4		Unknown	7.4	66.5452	No	Parietal	Grade 4	86.5	61.5	NA	No	Yes	2	0	2
UCSF	Development	White	2	2	English	2	2	1	1	1	91236	7.7	Aide	5	83.1	39.9808	Yes	Parietal	Grade 4	31.9	92.3	90	Yes	Yes	2	0	2
UCSF	Development	White	2	2	English	2	2	4	1	2	117747	5.4		Unknown	12.1	67.2521	Yes	Frontal	Grade 4	21.4	88	70	Yes	Yes	1	1	1
UCSF	Development	White	2	2	English	2	2	1	3	1	62105	14.8	Teacher	2	93.3	70.2274	No	Frontal	Grade 4	7.59	66.5	80	Yes	Yes	1	1	2
UCSF	Development	White	2	2	English	2	1	1	1	3	68246	9.4		Unknown	113	64.4849	No	Parietal	Grade 4	84.8	20	NA	No	Yes	2	1	2
UCSF	Development	White	2	2	English	2	1	1	1	1	111410	6.5		Unknown		44.126	No	Frontal	Grade 4	144.1	93.1	90	Yes	Yes	2	0	2
UCSF	Development	Other	2	1	English	2	1	5	2	2	72349	10.1		Unknown	95.6	60.1507	Yes	Multifocal	Grade 4	46.8	83.8	90	Yes	No	2	0	2
UCSF	Development	White	2	2	English	2	2	1	4	2	111423	5.7		Unknown	24.8	43.9616	No	Frontal	Grade 4	85.8	46.9	90	Unknown	Yes	2	0	2
UCSF	Development	White	2	2	English	2	1	1	1	2	183882	5		Unknown	12.3	40.4932	No	Frontal	Grade 4	15.2	32.2	80	Yes	Yes	2	0	2
UCSF	Development	White	2	2	English	2	1	5	3	1	83026	12.3		Unknown	22.1	68.5699	Yes	Brainstem, insular, basal ganglia, or thalamus	Grade 4	21.7	43.3	90	Yes	Yes	1	6	1
UCSF	Development	White	2	2	English	2	1	3	1	1	114811	9	Property Management	3	19.9	55.3014	Yes	Multifocal	Grade 4	69.3	44.3	80	Yes	Yes	1	3	1
UCSF	Development	White	2	2	English	2	2	5	1	1	104260	10.7	Flight attendent	5	18.6	42.5562	Yes	Frontal	Grade 4	56.7	49.2	90	No	Yes	2	0	2
UCSF	Development	White	2	2	English	2	2	5	3	2	106575	7.2		Unknown	60.1	45.0055	No	Temporal	Grade 4	132	28.1	NA	Unknown	Yes	2	0	2
UCSF	Development	White	2	2	English	2	2	4	4	3	112795	9.1		Unknown	3.7	66.9315	Yes	Temporal	Grade 4	110.3	36.5	NA	Yes	Yes	1	2	1
UCSF	Development	White	1	1	Non-English	1	1	1	2	3	105706	10.3		Unknown	21	70.7863	No	Temporal	Grade 4	33.7	27	70	Yes	Yes	2	0	2
UCSF	Development	White	2	2	English	2	2	5	1	2	130708	8.4		Unknown	0.6	59.6137	No	Occipital	Grade 4	104.8	69.7	NA	Yes	Yes	2	0	2
UCSF	Development	White	2	2	English	2	1	5	2	1	81318	11.8	Sales Associate	5	89	50.7863	No	Brainstem, insular, basal ganglia, or thalamus	Grade 4	60.5	19	NA	No	No	2	0	2
UCSF	Development	White	2	2	English	2	1	1	1	1	183882	5	Healthcare	2	12.9	55.9205	Yes	Temporal	Grade 4	25.3	84.9	90	Yes	Yes	1	1	1
UCSF	Development	White	2	2	English	2	2	1	1	1	135262	5.1	Teacher's Aide	5	382	61.7178	Yes	Parietal	Grade 4	162.1	54	90	Yes	Yes	2	0	2
UCSF	Development	White	2	2	English	2	2	3	1	2	65245	10.3		Unknown	138	33.3726	No	Frontal	Grade 4	14.3	1.4	60	Yes	Yes	2	0	2
UCSF	Development	White	2	2	English	2	1	1	1	3	143338	5.7		Unknown	18.5	55.7397	Yes	Parietal	Grade 4	12.3	84.8	NA	Yes	Yes	1	1	1
UCSF	Development	White	2	2	English	2	1	1	3	3	99978	7.5		Unknown	55.8	79.0795	No	Parietal	Grade 4	61.4	71.7	70	Unknown	No	2	0	2
UCSF	Development	White	2	2	English	2	2	Unknown	1	1	250000	2.4	Owner	1	17.9	63.7233	No	Temporal	Grade 4	108.4	50.8	90	Yes	Yes	1	1	1
UCSF	Development	White	2	2	English	2	1	1	1	1	250000	3.5		Unknown	33.6	39.8329	Yes	Frontal	Grade 4	135.2	73.4	90	Yes	Yes	2	0	2
UCSF	Development	White	2	2	English	2	2	1	1	2	102283	8		Unknown	52.6	51.8027	No	Unknown	Grade 4	121.4	63	NA	Yes	Yes	2	0	2
UCSF	Development	Native Hawaiians and other Pacific Islanders	2	1	Non-English	Unknown	2	1	4	2	93995	13		Unknown	4.2	37.2904	Yes	Frontal	Grade 4	58.7	63	NA	Yes	Yes	2	0	2
UCSF	Development	White	2	2	English	2	2	1	1	1	43333	10.8		Unknown	372	60.0795	Yes	Multifocal	Grade 4	30.6	51.3	60	Yes	Yes	2	0	2
UCSF	Development	White	2	2	English	2	2	4	3	2	133930	5.9		Unknown	27	73.9205	Yes	Frontal	Grade 4	9.14	21.3	NA	Yes	Yes	2	0	2
UCSF	Development	White	2	2	English	2	2	1	4	1	48348	33.1	Secretary	4		28.0685	No	Frontal	Grade 4	49.1	98.1	NA	Yes	Yes	1	2	1
UCSF	Development	White	2	2	English	2	2	1	1	1	143938	9.9	Physician	2	4.7	40.6959	No	Frontal	Grade 4	12.6	55	NA	Yes	Yes	2	0	2
UCSF	Development	White	2	2	English	2	1	1	1	1	63701	6.1	Federal land manager	1		46.9151	Yes	Frontal	Grade 4	33.2	60	NA	Yes	Yes	2	0	2
UCSF	Development	White	2	2	English	2	1	5	1	3	63660	19		Unknown		60.8849	No	Parietal	Grade 4	21.7	75	80	Yes	Yes	2	0	2
UCSF	Development	White	2	2	English	2	1	1	1	3	91801	11.8		Unknown	78.7	49.8986	Yes	Parietal	Grade 4	47.9	48	80	Yes	Yes	1	4	1
UCSF	Development	White	2	2	English	2	1	1	1	3	79423	10.9		Unknown	103	61.4082	Yes	Parietal	Grade 4	215.7	47	80	Yes	Yes	2	0	2
UCSF	Development	White	2	2	English	2	2	5	1	1	49927	19.4	Architect	2		57.0986	Yes	Temporal	Grade 4	34.6	69	60	Yes	Yes	1	1	1
UCSF	Development	White	2	2	English	2	1	1	1	1	118228	5.1	Sales Manager	1	37.2	46.1425	Yes	Brainstem, insular, basal ganglia, or thalamus	Grade 4	29.5	26	90	Yes	Yes	2	0	2
UCSF	Development	White	2	2	English	2	1	1	1	1	91801	11.8	consultant	2	76.3	48.4767	No	Unknown	Grade 4	81.4	53	NA	Yes	Yes	2	0	2
UCSF	Development	White	2	2	English	2	1	3	4	1	52489	16.5	Cabinet installer	7	193	53.1562	Yes	Temporal	Grade 4	87.8	52	80	Yes	Yes	2	0	2
UCSF	Development	White	2	2	English	2	2	1	1	1	79423	10.9	Secretary	4	102	52.0164	Yes	Temporal	Grade 4	109.3	38	NA	Yes	Yes	2	0	2
UCSF	Development	Native Hawaiians and other Pacific Islanders	2	1	English	2	1	1	1	1	46750	20.4	Cook	9	67	32.5096	Yes	Frontal	Grade 4	144.5	4	70	Yes	Yes	2	0	2
UCSF	Development	White	2	2	English	2	1	1	1	1	93333	6.9		Unknown	88.4	65.6384	Yes	Parietal	Grade 4	11	50	90	Yes	Yes	1	2	1
UCSF	Development	White	2	2	English	2	1	1	3	3	96029	8.2		Unknown	46.2	73.3918	No	Parietal	Grade 4	147	24	90	Yes	Yes	1	1	1
UCSF	Development	White	2	2	English	2	1	5	3	1	203717	2.1	Lawyer	2	17.3	72.1479	Yes	Temporal	Grade 4	35.2	0	70	Yes	Yes	2	0	2
UCSF	Development	White	2	2	English	2	2	1	1	3	130708	8.4		Unknown	0.054	61.4219	Yes	Frontal	Grade 4	32.1	71	90	Yes	Yes	2	0	2
UCSF	Development	White	2	2	English	2	2	1	3	3	105508	10.9		Unknown	78.3	66.6274	Yes	Frontal	Grade 4	119.9	23	NA	Yes	Yes	2	0	2
UCSF	Development	White	2	2	English	2	1	5	1	2	69769	8.6		Unknown	59.4	56.4466	No	Frontal	Grade 4	32.3	76	90	Yes	Yes	1	1	1
UCSF	Development	Native Hawaiians and other Pacific Islanders	2	1	English	2	2	1	1	1	127828	5.5	Software Engineer	2	35	38.8986	No	Frontal	Grade 4	107.5	76	NA	Yes	Yes	2	0	2
UCSF	Development	White	1	1	English	2	2	5	4	2	124219	15.3		Unknown	482	50.7918	Yes	Multifocal	Grade 4	59.7	64	50	Yes	Yes	1	1	1
UCSF	Development	White	2	2	English	2	1	1	4	1	137601	6.9	Chemist	2	27.7	51.7342	Yes	Parietal	Grade 4	53.7	76	NA	Yes	Yes	1	1	1
UCSF	Development	White	2	2	English	2	2	1	4	2	98428	7.2		Unknown	412	48.0192	No	Occipital	Grade 4	37.2	95	80	Yes	Yes	2	0	2
UCSF	Development	White	2	2	English	2	1	5	1	2	182603	3.9		Unknown	17.6	20.8822	No	Unknown	Grade 4	211.3	66	NA	Yes	Yes	2	0	2
UCSF	Development	White	2	2	English	2	1	5	5	3	115087	7.2		Unknown	17.4	62.1781	No	Unknown	Grade 4	79.3	47	NA	Yes	Yes	2	0	2
UCSF	Development	White	2	2	English	2	2	1	1	1			Homemaker	5	186	47.8356	No	Temporal	Grade 4	11.2		NA	Yes	Yes	1	1	2
UCSF	Development	White	1	1	English	2	1	1	1	Unknown	90735	11.9		Unknown	64.4	54.2055	Yes	Frontal	Grade 4	154.4	60	NA	Yes	Yes	2	0	2
UCSF	Development	White	2	2	English	2	1	1	2	Unknown	169459	5.8		Unknown	1.1	56.811	No	Occipital	Grade 4	176.2	47	90	Yes	Yes	2	0	2
UCSF	Development	White	2	2	English	2	1	3	4	1	222235	3	CEO	1	48.1	41.3781	No	Parietal	Grade 4	65.3	23	NA	Yes	Yes	1	3	1
UCSF	Development	Native Hawaiians and other Pacific Islanders	2	1	Non-English	1	1	1	2	Unknown	143938	9.9		Unknown	3.9	49.3945	No	Unknown	Grade 4	95.6	32	NA	Yes	Yes	2	0	2
UCSF	Development	White	2	2	English	2	1	1	1	3	87371	9.1		Unknown	72.9	58.3589	Yes	Parietal	Grade 4	36	62	80	Unknown	Yes	2	0	2
UCSF	Development	White	2	2	English	2	2	1	1	2	64904	11		Unknown		36.3205	No	Unknown	Grade 4	47.1	62	NA	Yes	Yes	2	0	2
UCSF	Development	White	2	2	English	2	1	1	3	3	75542	13.3		Unknown	58.6	76.2	Yes	Temporal	Grade 4	51.8	57	NA	Yes	Yes	2	0	2
UCSF	Development	White	2	2	English	2	1	Unknown	1	1	183882	5	Computer Programmer	2	11.4	48.611	No	Parietal	Grade 4	119.1	55	90	Yes	Yes	1	1	1
UCSF	Development	White	2	2	English	2	2	1	1	1	83458	6.9	Farmer	6	90.3	52.6	Yes	Frontal	Grade 4	48.3	60	90	No	Yes	2	0	2
UCSF	Development	Black/African American	2	1	Non-English	Unknown	2	3	2	2	101705	7.9		Unknown	17.8	44.0027	Yes	Frontal	Grade 4	68.5	65	NA	Yes	Yes	2	0	2
UCSF	Development	White	2	2	English	2	1	1	1	1	61077	17.1	Sales	5	284	47.1918	Yes	Parietal	Grade 4	59.5	42	NA	No	Yes	2	0	2
UCSF	Development	White	2	2	English	2	1	1	1	2	53204	15		Unknown	338	54.0411	Yes	Temporal	Grade 4	60.5	34	90	Yes	Yes	2	0	2
UCSF	Development	White	2	2	English	2	2	1	1	1	180768	4.5	Engineer	2	2.4	30.4082	Yes	Temporal	Grade 4	104.8	56	NA	Yes	Yes	2	0	2
UCSF	Development	White	2	2	English	2	2	3	1	1	166203	3.5	Veterinary Technician	3	23.2	30.3534	No	Frontal	Grade 4	66.3	56	90	Yes	Yes	1	1	1
UCSF	Development	White	2	2	English	2	2	3	3	3	141250	8.1		Unknown	128	72.0986	No	Frontal	Grade 4	54.8	60	70	No	No	2	0	2
UCSF	Development	White	2	2	English	2	1	1	1	3	203000	5.4		Unknown	28.3	46.1973	No	Unknown	Grade 4	103.3	46	NA	Yes	Yes	2	0	2
UCSF	Development	White	2	2	English	2	1	1	4	Unknown	68388	14.6		Unknown	229	43.2658	Yes	Temporal	Grade 4	66.3	47	80	Yes	Yes	2	0	2
UCSF	Development	White	2	2	English	2	2	1	1	1	107972	8	Nurse	2	49.3	50.1671	No	Unknown	Grade 4	200.1	17	NA	Unknown	Yes	2	0	2
UCSF	Development	White	2	2	English	2	1	1	1	2	130559	4.6		Unknown	76.2	57.1534	No	Parietal	Grade 4	113.2	27	90	Yes	Yes	1	1	1
UCSF	Development	White	2	2	English	2	1	1	1	2	88574	9.4		Unknown	56.9	54.6603	No	Frontal	Grade 4	104.7	62	90	Yes	Yes	1	1	1
UCSF	Development	White	2	2	English	2	1	1	1	2	52453	21.3		Unknown	88.6	49.3342	No	Temporal	Grade 4	26.4	20	NA	Yes	Yes	1	1	1
UCSF	Development	White	2	2	English	2	1	1	1	1	109544	7.5	Education	2	30.4	62.4932	Yes	Temporal	Grade 4	105.3	53	NA	Unknown	No	2	0	2
UCSF	Development	White	2	2	English	2	1	1	3	3	183882	5		Unknown	12.3	69.1836	Yes	Frontal	Grade 4	79.9	50	NA	No	No	2	0	2
UCSF	Development	White	2	2	English	2	1	5	3	3	88809	9.2		Unknown	86.3	67.1781	No	Parietal	Grade 4	357	40	80	Unknown	Yes	2	0	2
UCSF	Development	White	2	2	English	2	1	1	1	3	165344	3.7		Unknown	51.1	59.263	No	Frontal	Grade 4	35.6	26	NA	Yes	Yes	2	0	2
UCSF	Development	White	2	2	English	2	2	1	3	Unknown	70800	8.3		Unknown	89.5	70.6849	Yes	Frontal	Grade 4	80.8	50	NA	Unknown	No	2	0	2
UCSF	Development	White	2	2	English	2	2	1	1	1	102244	6.7	account executive	3	56.2	44.989	Yes	Frontal	Grade 4	171.8	66	90	Yes	Yes	1	2	1
UCSF	Development	White	2	2	English	1	1	5	1	1	96029	8.2	Foreman	3	44.8	56.6055	No	Unknown	Grade 4	330.6	35	70	Unknown	Yes	2	0	2
UCSF	Development	White	2	2	English	2	1	1	3	3	75968	14.2		Unknown	105	67.6438	Yes	Multifocal	Grade 4	19.5	16	90	Yes	Yes	1	1	2
UCSF	Development	White	2	2	English	2	1	4	3	3	69571	8.2		Unknown	112	65.8137	No	Frontal	Grade 4	130.2	42	100	Yes	Yes	2	0	2
UCSF	Development	White	2	2	English	2	1	1	1	Unknown	63500	9.1		Unknown	300	57.8055	No	Unknown	Grade 4	124.9	41	60	Yes	Yes	2	0	2
UCSF	Development	White	2	2	English	2	1	1	1	2	183882	5		Unknown	14.7	47.7699	No	Frontal	Grade 4	67.9	93	NA	Yes	Yes	1	3	2
UCSF	Development	White	2	2	English	2	2	1	1	1	54712	20.5	postal clerk	4		48.0493	Yes	Temporal	Grade 4	89.8	51	NA	Yes	Yes	1	1	1
UCSF	Development	White	2	2	English	2	1	1	3	Unknown	66308	19		Unknown	257	68.4849	No	Unknown	Grade 4	102.3	51	NA	Yes	Yes	1	1	2
UCSF	Development	White	2	2	English	2	1	1	1	1	70873	12.8	safety director	1		48.1288	Yes	Parietal	Grade 4	66.8	70	70	Yes	Yes	1	1	2
UCSF	Development	White	2	2	English	2	1	1	4	3	100643	3.8		Unknown		58.9205	Yes	Parietal	Grade 4	77.3	56	NA	Yes	Yes	2	0	2
UCSF	Development	White	2	2	English	2	2	1	1	1	35526	32		Unknown	202	58.2877	No	Temporal	Grade 4	77.8	12	NA	Yes	Yes	2	0	2
UCSF	Development	White	2	2	English	2	2	1	1	2	52798	16.3		Unknown		40.8822	No	Unknown	Grade 4	38.1	81	NA	Yes	Yes	2	0	2
UCSF	Development	White	2	2	English	2	2	1	1	3	56435	12.9		Unknown	120	60	No	Temporal	Grade 4	63.6	46	90	Yes	Yes	1	1	2
UCSF	Development	White	1	1	English	2	2	1	1	1	93593	6.3	Management	1	364	34.8658	Yes	Multifocal	Grade 4	49.4	81	80	Yes	Yes	2	0	2
UCSF	Development	White	2	2	English	2	2	1	3	3	203717	2.1		Unknown	14.7	67.0356	No	Unknown	Grade 4	280.7	38	NA	Yes	Yes	2	0	2
UCSF	Development	White	2	2	English	2	2	1	1	2	84517	8.7		Unknown	58	38.1041	Yes	Frontal	Grade 4	14.6	86	NA	Yes	Yes	1	2	1
UCSF	Development	White	2	2	English	2	1	1	3	3	61287	10.8		Unknown		77.2384	No	Occipital	Grade 4	61.5	56	NA	Yes	Yes	1	1	2
UCSF	Development	White	1	1	Non-English	1	1	1	4	1	88574	9.4	Owner	1	54.9	51.0164	Yes	Frontal	Grade 4	178.5	54	40	Unknown	No	2	0	2
UCSF	Development	Asian	2	1	English	2	2	1	3	3	116970	9.7		Unknown	2.7	69.4521	No	Temporal	Grade 4	161.3	48	NA	Yes	Yes	1	1	2
UCSF	Development	White	2	2	English	2	1	1	1	1	147080	5.6	Professor	2	22.5	60.8137	No	Temporal	Grade 4	46.8	28	90	Yes	Yes	1	2	1
UCSF	Development	White	2	2	English	2	1	1	1	3	250000	3.5		Unknown	29.9	61.3507	No	Parietal	Grade 4	58.7	75	NA	Yes	Yes	1	0	2
UCSF	Development	White	2	2	English	2	2	5	1	2	156255	5.9		Unknown		50.4658	No	Cerebellum	Grade 4	53.2	32	NA	Yes	Yes	2	0	2
UCSF	Development	White	2	2	English	2	1	1	3	3	61007	11.4		Unknown		66.0959	Yes	Frontal	Grade 4	23	28	NA	No	No	2	0	2
UCSF	Development	Asian	2	1	Non-English	Unknown	2	1	5	2	76973	13.3		Unknown	433	40.6767	Yes	Multifocal	Grade 4	138.7	83	NA	Yes	Yes	2	0	2
UCSF	Development	White	2	2	English	2	1	1	1	Unknown	128383	5		Unknown	113	62.0959	No	Temporal	Grade 4	51.7	44	30	No	No	2	0	2
UCSF	Development	White	2	2	English	2	1	1	1	1	183882	5	Engineer	2	12.8	49.7096	No	Multifocal	Grade 4	68.2	50	NA	Yes	Yes	1	1	1
UCSF	Development	White	2	2	English	2	1	1	1	1			Sale	5	234	55.1342	No	Unknown	Grade 4	234	46	70	Yes	Yes	2	0	2
UCSF	Development	White	2	2	English	2	1	1	1	1	117530	7.4	Owner	1	15.8	61.7123	No	Parietal	Grade 4	101.2	58	NA	Yes	Yes	2	0	2
UCSF	Development	White	2	2	English	2	1	1	1	1	56469	6.1	Water Technician	3	130	46.5589	Yes	Parietal	Grade 4	134.2	91	60	Unknown	No	2	0	2
UCSF	Development	White	2	2	English	2	2	1	3	3	71905	15.5		Unknown	48.6	71.4466	Yes	Parietal	Grade 4	159.2	28	NA	Yes	Yes	1	2	1
UCSF	Development	White	2	2	English	2	1	1	1	3	48419	33.3		Unknown	256	64.6055	No	Frontal	Grade 4	218.1	43	90	Yes	Yes	2	0	2
UCSF	Development	White	2	2	English	2	1	4	3	3	66750	10.3		Unknown	277	81.2795	No	Occipital	Grade 4	22.8	0	NA	Unknown	No	2	0	2
UCSF	Development	White	2	2	English	2	1	1	1	1	59479	16.3		Unknown	87.1	40.674	Yes	Frontal	Grade 4	48.9	95	NA	Yes	Yes	1	1	1
UCSF	Development	White	2	2	English	2	2	5	1	3	175694	5.9		Unknown	24.7	46.6904	No	Parietal	Grade 4	63	32	NA	Unknown	Yes	1	1	1
UCSF	Development	White	2	2	English	2	1	1	3	3	172009	3.6		Unknown	18.1	69.2356	No	Multifocal	Grade 4	52.9	0	90	Yes	Yes	2	0	2
UCSF	Development	White	2	2	Unknown	Unknown	1	5	1	1	111059	8.1	Engineer	2		40.2164	Yes	Temporal	Grade 4	26.5	69	90	Yes	Yes	1	1	1
UCSF	Development	White	2	2	English	2	1	5	4	1	74569	13.1	Engineer	2	445	56.2521	No	Parietal	Grade 4	189.9	27	NA	Yes	Yes	1	2	1
UCSF	Development	White	1	1	English	2	2	1	5	2	81825	8.7		Unknown	93.7	51.5808	Yes	Parietal	Grade 4	99.2	59	90	Yes	Yes	2	0	2
UCSF	Development	White	2	2	English	2	1	5	4	3	67000	14.3		Unknown	233	67.6466	Yes	Parietal	Grade 4	158.7	33	90	Yes	Yes	1	1	1
UCSF	Development	Native Hawaiians and other Pacific Islanders	2	1	English	2	1	1	4	2	184932	4.4	Disability	Disability	32.8	54.611	No	Parietal	Grade 4	42.2	10	NA	Yes	Yes	1	3	1
UCSF	Development	White	1	1	Non-English	Unknown	1	1	3	2	81318	11.8		Unknown	90.4	37.0986	No	Occipital	Grade 4	43.9	30	NA	Unknown	Yes	2	0	2
UCSF	Development	Native Hawaiians and other Pacific Islanders	2	1	English	2	1	1	1	1	163082	3.4	Engineer	2	51.2	42.7178	Yes	Frontal	Grade 4	104.1	50	90	Yes	Yes	1	2	1
UCSF	Development	White	2	2	English	2	1	1	1	1	95153	6.6	Correctional Officer	5	59.6	44.2438	No	Temporal	Grade 4	111.5	37	90	Yes	Yes	2	0	2
UCSF	Development	White	2	2	English	2	1	1	3	3	84517	8.7		Unknown	57	70.7726	No	Frontal	Grade 4	60.1	50	70	Yes	Yes	2	0	2
UCSF	Development	White	2	2	English	2	1	1	1	2	130726	4.5		Unknown	190	50.3644	Yes	Parietal	Grade 4	56.3	40	80	Yes	Yes	1	2	1
UCSF	Development	White	2	2	English	2	1	1	1	1	60750	22	Physician	2	175	48.9178	No	Temporal	Grade 4	30.3	22	90	Yes	Yes	2	0	2
UCSF	Development	White	2	2	English	2	1	1	1	2	105323	3.9		Unknown		56.1699	Yes	Multifocal	Grade 4	159.8	46	90	Yes	Yes	1	1	1
UCSF	Development	White	2	2	English	2	2	1	1	Unknown				Unknown		45.2	No	Parietal	Grade 4	71.5	93	NA	Yes	Yes	2	0	2
UCSF	Development	White	2	2	English	2	2	1	1	2	138339	7.1		Unknown	65.3	59.5836	No	Occipital	Grade 4	55.9	47	NA	No	No	2	0	2
UCSF	Development	White	2	2	English	2	1	1	1	1	67397	10.6		Unknown		47.1041	No	Parietal	Grade 4	56.5	94	90	Yes	Yes	2	0	2
UCSF	Development	White	2	2	English	2	1	1	1	1	143533	8.6	Professor	2	15.5	64.5123	Yes	Temporal	Grade 4	124.4	58	90	Yes	Yes	1	2	1
UCSF	Development	White	2	2	English	2	2	4	3	3	85964	9		Unknown		76.6877	Yes	Temporal	Grade 4	62.3	28	80	Yes	Yes	2	0	2
UCSF	Development	White	2	2	English	2	1	1	1	2	117546	4.8		Unknown		56.0274	No	Unknown	Grade 4	124.1	14	NA	Unknown	Unknown	2	0	2
UCSF	Development	White	2	2	English	2	2	1	3	1	66136	14.4	Bookeeper	3	217	65.3096	No	Multifocal	Grade 4	99.8	41	80	Yes	Yes	1	2	1
UCSF	Development	White	2	2	English	2	1	1	1	1	96029	8.2		Unknown	48.3	62.663	Yes	Parietal	Grade 4	42.1	0	70	Yes	Yes	1	1	1
UCSF	Development	White	2	2	English	2	2	1	1	2	79018	11.8		Unknown		32.4082	Yes	Frontal	Grade 4	102.9	31	NA	Yes	Yes	2	0	2
UCSF	Development	White	2	2	English	2	1	1	4	1	80249	11		Unknown	169	53.1397	No	Frontal	Grade 4	135.4	73	NA	Yes	Yes	1	1	1
UCSF	Development	White	2	2	English	2	1	1	1	1	161347	2.7	Sales	5	38.1	56.7452	Yes	Parietal	Grade 4	87.9	81	80	Yes	Yes	1	1	1
UCSF	Development	White	2	2	English	2	1	1	4	3	85614	6.2		Unknown	58.6	67.3397	Yes	Temporal	Grade 4	135.7	40	NA	Yes	Yes	1	1	1
UCSF	Development	White	2	2	English	2	1	5	1	1	92578	8.6	Mechanical Engineer	2		45.2986	Yes	Frontal	Grade 4	49.1	29	NA	Yes	Yes	2	0	2
UCSF	Development	White	2	2	English	2	2	1	4	1	88574	9.4	Retail	5	56.3	49.674	No	Frontal	Grade 4	45.5	65	NA	Yes	Yes	1	2	1
UCSF	Development	White	2	2	English	2	2	1	1	1	110656	2.6	Environmental Scientist	2	111	43.8082	No	Frontal	Grade 4	165.9	11	100	Yes	Yes	1	1	1
UCSF	Development	White	2	2	English	2	2	1	1	3	97226	8.2		Unknown		57.674	No	Unknown	Grade 4	179.7	68	80	Yes	Yes	2	0	2
UCSF	Development	White	2	2	English	2	1	5	2	2	163082	3.4		Unknown	52.6	25.6055	Yes	Multifocal	Grade 4	83	68	90	Yes	Yes	1	1	1
UCSF	Development	White	2	2	English	2	1	1	5	Unknown	201099	5.2		Unknown	16.8	68.326	No	Occipital	Grade 4	170.2	73	80	Yes	Yes	1	2	1
UCSF	Development	White	2	2	English	2	2	5	1	2	76706	8.9		Unknown		20.8795	No	Parietal	Grade 4	71.8	62	NA	Unknown	Unknown	1	2	1
UCSF	Development	White	2	2	English	2	2	4	3	3	66136	14.4		Unknown	216	77.0438	No	Occipital	Grade 4	25.6	85	NA	Yes	Yes	1	1	1
UCSF	Development	White	2	2	English	2	2	5	1	1	65567	11.1	Education	2		61.8356	Yes	Multifocal	Grade 4	135.5	75	90	No	No	2	0	2
UCSF	Development	White	2	2	English	2	1	5	4	2	82894	10.4		Unknown	48.1	50.9945	No	Frontal	Grade 4	229.2	47	NA	Yes	Yes	2	0	2
UCSF	Development	White	2	2	English	2	1	1	4	3	86000	9.8		Unknown	51.5	75.9507	No	Multifocal	Grade 4	98.5	25	80	Yes	Yes	1	1	1
UCSF	Development	White	2	2	English	2	2	1	1	2	138023	12.4		Unknown	2.2	53.3151	Yes	Parietal	Grade 4	45.7	75	80	Yes	Yes	1	4	1
UCSF	Development	White	2	2	English	2	2	1	1	1	125750	11.5	Nurse	2	76.4	53.1836	Yes	Frontal	Grade 4	81.9	76	90	Yes	Yes	1	1	1
UCSF	Development	White	2	2	English	2	1	1	1	3	90660	6.4		Unknown		49.8822	Yes	Occipital	Grade 4	15.5	92	80	Yes	Yes	1	3	1
UCSF	Development	White	2	2	English	2	2	1	4	2	95529	3.1		Unknown	130	67.7123	Yes	Multifocal	Grade 4	26.9	45	70	Yes	Yes	1	1	1
UCSF	Development	White	2	2	English	2	1	1	1	Unknown	74542	10.5		Unknown		58.9836	No	Parietal	Grade 4	25.9	56	90	Yes	Yes	2	0	2
UCSF	Development	White	2	2	English	2	2	1	1	3	125349	3.8		Unknown	63	67.9781	No	Temporal	Grade 4	59.9	32	60	No	No	2	0	2
UCSF	Development	White	2	2	English	2	1	1	3	3	63159	15.2		Unknown	227	69.326	Yes	Multifocal	Grade 4	109.1	45	80	Yes	Yes	1	1	1
UCSF	Development	White	2	2	English	2	2	1	4	2	159804	5.1		Unknown	111	50.1534	No	Frontal	Grade 4	183.3	29	NA	Yes	Yes	1	2	1
UCSF	Development	White	2	2	English	2	1	1	4	1	80571	10.3	Teacher	2	109	59.0575	No	Parietal	Grade 4	68.9	43	NA	Yes	Yes	1	2	1
UCSF	Development	White	2	2	English	2	1	3	4	1	86665	7.9	Air Traffic Controller	3	92.8	51.063	No	Temporal	Grade 4	146	43	NA	Yes	Yes	1	1	1
UCSF	Development	White	2	2	English	2	1	5	2	2	53310	14.5		Unknown	171	19.0219	No	Unknown	Grade 4	60.5	26	90	Yes	Yes	2	0	2
UCSF	Development	White	2	2	English	2	1	3	4	3	106843	3.2		Unknown	92.2	55.6521	No	Frontal	Grade 4	78.2	57	NA	Yes	Yes	1	3	1
UCSF	Development	White	2	2	English	2	1	3	4	Unknown	71908	9.3		Unknown		45.8795	No	Temporal	Grade 4	59.4	79	90	Yes	Yes	1	2	2
UCSF	Development	White	2	2	English	2	2	1	1	2	37011	18.1		Unknown		55.5589	No	Unknown	Grade 4	107.9	46	NA	Yes	Yes	2	0	2
UCSF	Development	White	2	2	English	2	2	1	1	2	79979	10.8		Unknown		59.6247	No	Temporal	Grade 4	56.7	41	90	Yes	Yes	2	0	2
UCSF	Development	White	2	2	English	2	1	5	1	1	66736	3.5	teacher	2	229	55.6247	Yes	Frontal	Grade 4	34	0	90	Yes	Yes	1	2	1
UCSF	Development	White	2	2	English	2	1	1	1	Unknown	68248	8.4		Unknown		38.0247	No	Temporal	Grade 4	71.2	55	NA	Yes	Yes	2	0	2
UCSF	Development	White	2	2	English	2	2	1	1	2	62268	17.4		Unknown	102	61.4356	No	Temporal	Grade 4	185.1	48	NA	Yes	Unknown	2	0	2
UCSF	Development	White	2	2	English	2	2	1	1	2	71792	14.7		Unknown		45.9945	No	Temporal	Grade 4	119.3	44	NA	Yes	Unknown	2	0	2
UCSF	Development	White	2	2	English	2	1	1	1	1	161347	2.7	CFO	1	38.8	59.2329	Yes	Parietal	Grade 4	224.1	44	NA	Yes	Yes	2	0	2
UCSF	Development	White	2	2	English	2	1	1	1	1	76017	10.1	Clerk	4	284	62.6137	Yes	Temporal	Grade 4	47.6	53	90	Yes	Yes	1	2	1
UCSF	Development	White	2	2	English	2	2	5	1	3	130708	8.4		Unknown	1.5	50.1726	Yes	Frontal	Grade 4	156	50	90	Yes	Yes	1	2	1
UCSF	Development	White	2	2	English	2	1	4	1	2	128833	3.6		Unknown	92.6	52.4986	Yes	Temporal	Grade 4	24	62	90	Yes	Yes	1	2	1
UCSF	Development	White	2	2	English	2	2	1	4	2	105563	10.4		Unknown	50.2	43.4356	No	Frontal	Grade 4	60.5	19	NA	Yes	Unknown	1	1	2
UCSF	Development	Native Hawaiians and other Pacific Islanders	2	2	Non-English	Unknown	1	1	3	3	53825	19.1		Unknown	106	83.7863	No	Multifocal	Grade 4	148.3	43	NA	No	Yes	2	0	2
UCSF	Development	White	2	2	English	2	2	1	1	3	116322	6.3		Unknown	68.3	57.0137	No	Frontal	Grade 4	142.2	51	90	Yes	Yes	1	1	2
UCSF	Development	Asian	2	1	English	2	2	1	5	2	130708	8.4		Unknown	1.7	46.411	No	Frontal	Grade 4	133.2	98	90	Yes	Yes	1	2	1
UCSF	Development	White	2	2	English	2	1	1	4	2	76644	16		Unknown	142	42.0411	No	Parietal	Grade 4	64.3	97	NA	Yes	Yes	1	1	2
UCSF	Development	White	2	2	English	2	2	4	1	Unknown	82414	12.9		Unknown	55.8	51.9452	No	Frontal	Grade 4	30.3	70	NA	Yes	Yes	2	0	2
UCSF	Development	White	2	2	English	2	1	1	1	3	80214	10.5		Unknown	105	64.8877	No	Unknown	Grade 4	23.8	46	NA	Yes	Yes	2	0	2
UCSF	Development	White	2	2	English	2	2	1	1	1	250000	3	executive director	1	39.1	44.9425	No	Unknown	Grade 4	53.6	34	NA	Yes	Yes	2	0	2
UCSF	Development	White	2	2	English	2	1	3	1	1	86535	8.5	Newtork Engineering	2	108	58.7096	Yes	Frontal	Grade 4	143	54	90	Yes	Yes	2	1	2
UCSF	Development	White	2	2	English	2	1	1	1	1	86535	8.4	Computer Programmer	2	1.9	34.8438	Yes	Parietal	Grade 4	24.3	72	90	Yes	Yes	1	3	2
UCSF	Development	White	2	2	English	2	1	1	3	3	93143	16.2		Unknown	3.1	70.7589	No	Occipital	Grade 4	42.7	41	NA	No	Yes	2	0	2
UCSF	Development	White	2	2	English	2	2	5	1	2	83814	13.3		Unknown	244	50.4658	No	Multifocal	Grade 4	101.9	26	80	Yes	Yes	1	1	1
UCSF	Development	White	2	2	English	2	1	1	1	Unknown	58678	18.4		Unknown		54.4329	Yes	Multifocal	Grade 4	87.3	29	90	Yes	Yes	2	0	2
UCSF	Development	White	2	2	English	2	2	4	3	3	53489	16.4		Unknown		70.2795	Yes	Frontal	Grade 4	20.4	65	80	Yes	Yes	2	0	2
UCSF	Development	White	2	2	English	2	1	1	1	1	125070	8.9	illustrator	2	9.3	63.1096	No	Temporal	Grade 4	214.2	57	90	Yes	Yes	2	0	2
UCSF	Development	White	Unknown	Unknown	English	2	1	Unknown	1	1			forensic	2	268	73.6274	No	Parietal	Grade 4	92	52	60	No	No	2	0	2
UCSF	Development	White	2	2	English	2	1	1	4	3	68388	14.6		Unknown	228	62.5425	No	Temporal	Grade 4	113.3	41	NA	Yes	Unknown	1	2	1
UCSF	Development	White	2	2	English	2	2	1	1	3	56402	15.6		Unknown		54.0959	Yes	Frontal	Grade 4	55.1	86	70	Yes	Yes	2	0	2
UCSF	Development	White	2	2	English	2	1	1	3	3		16.4		Unknown	227	65.6932	No	Parietal	Grade 4	101.5	22	90	Yes	Yes	2	0	2
UCSF	Development	Black/African American	2	1	English	2	1	1	1	1	106037	11.4	architect	2	12.7	58.5425	Yes	Parietal	Grade 4	36.4	43	80	Yes	Yes	1	2	2
UCSF	Development	White	2	2	English	2	2	1	1	1	67407	12.3	operator	4	213	63.5616	No	Parietal	Grade 4	41.9	39	50	Yes	Yes	2	0	2
UCSF	Development	White	2	2	English	2	2	1	1	3				Unknown		75.5233	No	Parietal	Grade 4	106.8	55	80	Yes	Yes	1	2	1
UCSF	Development	White	1	1	Non-English	1	1	1	2	2	65442	14.9		Unknown	94.8	61.1452	Yes	Occipital	Grade 4	173.6	34	60	Yes	No	2	0	2
UCSF	Development	White	2	2	English	2	1	1	1	2	68248	8.4		Unknown		56.8247	No	Temporal	Grade 4	94.1	59	NA	Yes	Unknown	2	0	2
UCSF	Development	White	2	2	English	2	1	1	1	Unknown	63490	18.3		Unknown	186	53.0082	No	Frontal	Grade 4	35	15	80	Yes	Yes	1	2	1
UCSF	Development	White	1	1	Non-English	1	2	1	4	1	143938	9.9	attendant	5	1.6	47.7918	No	Frontal	Grade 4	178.4	49	NA	Unknown	Unknown	1	1	1
UCSF	Development	White	2	2	English	2	2	4	3	1	84517	8.7	pharmacy tech	3	60.8	66.8685	No	Temporal	Grade 4	52	77	90	Yes	Yes	1	2	1
UCSF	Development	White	2	2	English	2	2	1	1	1	109410	7	office manager	3	52	52.137	No	Unknown	Grade 4	147.1	39	NA	Yes	Unknown	1	1	1
UCSF	Development	White	2	2	English	2	1	1	4	3	76468	7.5		Unknown		72.0055	No	Parietal	Grade 4	147.9	21	NA	Yes	Unknown	1	1	1
UCSF	Development	White	2	2	English	2	2	1	4	3	165344	3.7		Unknown	51	69.2575	No	Frontal	Grade 4	99.7	0	NA	Yes	Unknown	1	1	2
UCSF	Development	Native Hawaiians and other Pacific Islanders	2	1	English	2	1	1	1	1	105087	5.7	MD	2		47.7014	Yes	Multifocal	Grade 4	20.6	0	90	Yes	Yes	1	3	1
UCSF	Development	White	2	2	English	2	1	1	1	2	163082	3.4		Unknown	54.3	49.137	Yes	Brainstem, insular, basal ganglia, or thalamus	Grade 4	29.5	0	90	Yes	Yes	1	2	1
UCSF	Development	Unknown	2	Unknown	English	2	1	1	3	3	54572	18.4		Unknown	284	76.5589	No	Temporal	Grade 4	162.5	53	50	No	No	2	0	2
UCSF	Development	Native Hawaiians and other Pacific Islanders	2	1	English	2	1	1	1	Unknown	166203	3.5		Unknown	24.2	44.0493	Yes	Temporal	Grade 4	48.3	89	90	Yes	Yes	1	1	2
UCSF	Development	White	2	2	English	2	2	1	1	2	122735	2		Unknown		53.674	Yes	Frontal	Grade 4	35.2	84	90	Yes	Yes	1	1	1
UCSF	Development	White	2	2	English	2	2	1	1	2	99418	5.6		Unknown	274	51.137	No	Parietal	Grade 4	169.5	48	NA	Yes	Yes	2	0	2
UCSF	Development	White	2	2	English	2	2	1	1	2	96029	8.2		Unknown	46.7	59.9671	No	Frontal	Grade 4	43.1	45	NA	Yes	Yes	2	0	2
UCSF	Development	White	2	2	English	2	2	5	1	1	163082	3.4	attorney	2	51.6	49.3452	No	Frontal	Grade 4	149.2	55	NA	Yes	Yes	2	0	2
UCSF	Development	Native Hawaiians and other Pacific Islanders	2	1	English	2	2	4	3	3	143938	9.9		Unknown	4.3	83.7753	No	Parietal	Grade 4	114.8	44	70	No	Yes	2	0	2
UCSF	Development	White	2	2	English	2	2	1	1	2	100267	9.3		Unknown	78	52.5753	No	Temporal	Grade 4	121.1	50	90	Yes	Yes	1	1	2
UCSF	Development	White	2	2	English	2	2	5	4	3	114811	9		Unknown	20.2	57.6603	No	Unknown	Grade 4	73.1	67	NA	Yes	Unknown	2	0	2
UCSF	Development	White	2	2	English	2	2	4	3	2	72349	10.1		Unknown	95.1	66.663	No	Parietal	Grade 4	43.8	76	60	Yes	Yes	2	0	2
UCSF	Development	White	2	2	English	2	1	1	1	3	53825	19.1		Unknown	106	55.611	Yes	Frontal	Grade 4	6.94	44	90	Yes	Yes	1	2	1
UCSF	Development	White	2	2	English	2	2	1	1	Unknown	68770	10		Unknown		53.9315	Yes	Frontal	Grade 4	123.7	23	NA	Yes	Yes	1	1	2
UCSF	Development	White	2	2	English	2	2	1	1	2	129563	6.2		Unknown	55.1	63.2438	No	Temporal	Grade 4	102.6	41	90	Yes	Yes	1	1	1
UCSF	Development	White	2	2	English	2	1	1	3	3	172009	3.6		Unknown	21.1	81.1534	No	Temporal	Grade 4	123.4	25	50	No	No	2	0	2
UCSF	Development	White	2	2	English	2	1	1	1	1	104275	5.2	technician	3	25.3	52.8301	No	Temporal	Grade 4	165.8	51	NA	Yes	Yes	2	0	2
UCSF	Development	White	2	2	English	2	1	1	1	2	84676	7.5		Unknown	74.6	54.4438	No	Temporal	Grade 4	63.8	18	90	Yes	Yes	1	3	1
UCSF	Development	White	2	2	English	2	2	1	1	2	69052	14.9		Unknown	204	63.4548	No	Frontal	Grade 4	127.4	32	80	Yes	Yes	1	1	1
UCSF	Development	White	2	2	English	2	2	1	3	3	182603	3.9		Unknown	17.1	71.3753	No	Temporal	Grade 4	5.76	0	NA	Yes	Yes	1	1	1
UCSF	Development	Black/African American	2	1	English	2	2	1	1	1	70452	9.3	Admin Manager	1		48.4329	No	Parietal	Grade 4	90	15	80	Yes	Yes	1	1	2
UCSF	Development	White	2	2	English	2	1	1	1	1	94011	7.2	coach	3	190	49.1781	No	Unknown	Grade 4	27.5	37	NA	Yes	Yes	2	0	2
UCSF	Development	White	2	2	English	2	1	1	1	3	178128	4.1		Unknown	46	54.6493	Yes	Parietal	Grade 4	81.7	51	90	Yes	Yes	1	4	1
UCSF	Development	White	2	2	English	2	2	4	3	2	91801	11.8		Unknown	75.4	71.9342	Yes	Multifocal	Grade 4	61.5	41	70	No	No	2	0	2
UCSF	Development	White	2	2	English	2	2	1	3	3	59664	7.3		Unknown	151	70.4082	No	Frontal	Grade 4	112.8	25	60	No	No	1	1	1
UCSF	Development	White	2	2	English	2	1	1	1	1	68388	14.6	VP Sales & Mkting	1	229	61.1973	Yes	Multifocal	Grade 4	12.3	71	90	Yes	Yes	1	1	2
UCSF	Development	White	2	2	English	2	1	1	3	1	130559	4.6	owner	1	73.4	68.1041	No	Unknown	Grade 4	139.5	72	NA	Yes	Yes	2	0	2
UCSF	Development	White	2	2	English	2	2	4	3	3	106575	7.2		Unknown	72	74.3205	Yes	Frontal	Grade 4	43.2	20	90	Yes	Yes	2	1	2
UCSF	Development	White	2	2	English	2	2	1	1	1	72353	10.1	principle	1	142	40.7534	Yes	Frontal	Grade 4	16.9	58	90	Yes	Yes	1	2	1
UCSF	Development	White	2	2	English	2	1	1	1	1	172009	3.6	advisor	2	18.6	58.7781	Yes	Frontal	Grade 4	29.1	42	80	Yes	Yes	2	1	2
UCSF	Development	White	1	2	English	2	1	1	1	3	112331	5.9		Unknown	512	63.5562	Yes	Multifocal	Grade 4	104.4	58	90	Yes	Yes	1	1	2
UCSF	Development	White	2	2	English	2	1	1	1	2	63777	16.4		Unknown		51.5945	Yes	Parietal	Grade 4	3.8	47	90	Yes	No	2	0	2
UCSF	Development	White	2	2	English	2	2	5	1	2	59269	14.3		Unknown		58.8082	Yes	Temporal	Grade 4	28.9	70	90	Yes	Yes	1	1	2
UCSF	Development	White	2	2	English	2	1	3	3	1	183882	5	architech	2	11.9	67.2658	Yes	Temporal	Grade 4	96	37	90	Yes	Yes	2	0	2
UCSF	Development	White	2	2	English	2	1	1	1	1	81599	7.9	retail broker	5	182	38.8082	No	Parietal	Grade 4	208	70	90	Yes	Yes	1	3	1
UCSF	Development	White	2	2	English	2	2	1	1	2	76792	8.7		Unknown	113	47.5178	No	Unknown	Grade 4	184.3	40	NA	Yes	Yes	2	0	2
UCSF	Development	White	2	2	English	2	1	1	1	1	71276	9.2	teacher	2		54.3753	Yes	Multifocal	Grade 4	132	55	50	Yes	Yes	1	1	2
UCSF	Development	White	Unknown	Unknown	English	2	2	1	1	1	47074	20	pharmacy tech	3	272	61.1945	Yes	Multifocal	Grade 4	121.1	47	80	Yes	Yes	1	1	2
UCSF	Development	White	2	2	English	2	1	5	1	1	32745	32.5	farm	6		50.8521	Yes	Temporal	Grade 4	78.1	29	80	Yes	Yes	1	3	1
UCSF	Development	White	2	2	English	2	1	1	1	1	113008	6.2	mail handler	4	9.6	48.9863	No	Frontal	Grade 4	79.1	39	NA	Yes	Yes	2	0	2
UCSF	Development	White	2	2	English	2	1	1	1	1	56583	13.1	Physician	2		59.9562	No	Occipital	Grade 4	73.1	43	90	Yes	Yes	1	2	1
UCSF	Development	Asian	2	1	English	2	2	1	1	1	223362	5.8		Unknown	38	54.6137	Yes	Frontal	Grade 4	29.3	51	90	Yes	Yes	1	2	1
UCSF	Development	White	2	2	English	2	1	1	1	2				Unknown	236	47.0247	Yes	Temporal	Grade 4	128.4	57	80	Yes	Yes	1	1	2
UCSF	Development	White	2	2	English	2	1	1	1	1	94695	7.4	contracter	6	111	51.4849	Yes	Multifocal	Grade 4	11.3	97	90	Yes	Yes	1	3	2
UCSF	Development	White	2	2	English	2	1	1	1	3				Unknown		63.3699	Yes	Frontal	Grade 4	126.8	63	90	Yes	Yes	2	0	2
UCSF	Development	White	2	2	English	2	1	5	1	1	143000	6.3	lieutenant colonel	Armed Forces	380	42.4986	Yes	Multifocal	Grade 4	111.6	72	90	Yes	Yes	2	0	2
UCSF	Development	White	2	2	English	2	1	1	1	1	158887	3.2	sales	5	49.6	42.7096	No	Frontal	Grade 4	167.5	51	80	Yes	Yes	1	3	1
UCSF	Development	White	2	2	English	2	2	1	1	1	81531	8.9	massage therapist	3		58.7534	Yes	Frontal	Grade 4	25.3	93	90	Yes	Yes	1	2	1
UCSF	Development	White	2	2	English	2	1	1	2	2	36250	24.3		Unknown	267	52.7534	No	Temporal	Grade 4	127	31	90	Yes	Yes	1	3	2
UCSF	Development	White	2	2	English	2	1	3	2	1	47914	16.9	artist	2	171	57.9507	Yes	Temporal	Grade 4	12.5	32	90	Yes	Yes	1	1	1
UCSF	Development	White	2	2	English	2	1	1	1	3	174350	4.8		Unknown	34.8	60.6548	No	Frontal	Grade 4	107.1	78	90	Yes	Yes	2	0	2
UCSF	Development	Native Hawaiians and other Pacific Islanders	2	1	Non-English	1	1	1	1	1	178128	4.1	Software Engineer	2	44	43.3836	Yes	Occipital	Grade 4	67.1	41	90	Yes	Yes	1	2	1
UCSF	Development	White	2	2	English	2	1	1	1	1	160979	4.3	computer consultant	2	45.6	53.789	No	Temporal	Grade 4	90.7	61	90	Yes	Yes	2	0	2
UCSF	Development	White	2	2	English	2	1	5	1	2	159244	3.6		Unknown	447	56.4603	No	Temporal	Grade 4	76.4	24	90	Yes	Yes	2	0	2
UCSF	Development	White	1	1	Non-English	1	1	5	1	2	52080	25.6		Unknown	206	58.0575	No	Brainstem, insular, basal ganglia, or thalamus	Grade 4	3.02	0	20	No	Yes	2	0	2
UCSF	Development	White	2	2	English	2	2	5	3	2	84676	7.5		Unknown	74.1	46.6438	Yes	Multifocal	Grade 4	194.9	43	80	Yes	Yes	1	2	1
UCSF	Development	White	2	2	English	2	2	5	2	2	67846	14.4		Unknown	123	49.5781	Yes	Frontal	Grade 4	159.3	69	50	Yes	Yes	1	0	2
UCSF	Development	Native Hawaiians and other Pacific Islanders	2	1	English	2	2	5	1	1	139636	6.7	service	5	44.8	52.4247	Yes	Multifocal	Grade 4	88.1	28	90	Yes	Yes	1	1	2
UCSF	Development	White	2	2	English	2	1	1	1	3	68341	16		Unknown		64.7918	No	Multifocal	Grade 4	123.3	60	80	Yes	Yes	1	1	2
UCSF	Development	White	2	2	English	2	2	4	3	3	99978	7.5		Unknown	54.8	88.126	Yes	Temporal	Grade 4	67.2	76	80	No	Yes	2	0	2
UCSF	Development	White	1	1	English	2	2	5	1	2	46312	27.8		Unknown	238	50.7836	No	Temporal	Grade 4	166.3	55	80	Yes	No	1	1	2
UCSF	Development	White	2	2	English	2	1	1	1	3	121833	8.9		Unknown	30	64.8301	No	Unknown	Grade 4	81.8	44	NA	Yes	Yes	2	0	2
UCSF	Development	White	2	2	English	2	1	5	5	Unknown	76792	8.7		Unknown	113	55.9068	No	Parietal	Grade 4	166.2	39	NA	No	No	2	0	2
UCSF	Development	White	2	2	English	2	2	1	3	3	212115	4.5		Unknown	383	80.0877	Yes	Frontal	Grade 4	99.6	46	90	Yes	Yes	1	1	1
UCSF	Development	White	2	2	English	2	2	1	1	2	79423	10.9		Unknown	99.5	47.7151	Yes	Parietal	Grade 4	69.5	65	60	No	No	2	0	2
UCSF	Development	White	1	1	English	2	2	1	3	3	94775	8.2		Unknown	97.4	72.3233	No	Frontal	Grade 4	75.8	16	90	Yes	Yes	1	1	2
UCSF	Development	White	2	2	English	2	2	5	3	3	66136	14.4		Unknown	211	68.726	No	Temporal	Grade 4	151.9	49	70	Yes	Yes	1	1	2
UCSF	Development	White	2	2	English	2	1	1	1	1	61756	16.1	owner	1	240	47.0027	Yes	Temporal	Grade 4	60.6	44	70	Yes	Yes	2	0	2
UCSF	Development	White	2	2	English	2	1	1	1	1	112560	9.4	Physician	2	99	56.0932	No	Temporal	Grade 4	108.6	67	80	Yes	Yes	1	1	1
UCSF	Development	White	2	2	English	2	2	1	3	3				Unknown	195	68.0493	No	Parietal	Grade 4	96.3	56	NA	Yes	Yes	2	0	2
UCSF	Development	White	2	2	English	2	1	1	5	1	164289	7.8	Self-Employed	Self-employed	3.5	44.8219	Yes	Temporal	Grade 4	100.5	58	80	Yes	Yes	1	1	1
UCSF	Development	White	2	2	English	2	1	1	1	1	101551	8.6	Physician	2		62.6466	Yes	Parietal	Grade 4	39.4	82	80	Yes	Yes	1	1	1
UCSF	Development	White	2	2	English	2	1	1	3	3	71757	12.8		Unknown	149	66.5452	No	Parietal	Grade 4	119.1	55	NA	Yes	Yes	2	0	2
UCSF	Development	White	2	2	English	2	1	1	1	1	48044	24.7	physicist	2	86.1	71.7205	Yes	Temporal	Grade 4	13.5	94	90	Yes	Yes	1	3	1
UCSF	Development	White	2	2	English	2	2	1	3	3	183661	4.9		Unknown	15.3	74.9808	Yes	Frontal	Grade 4	64	30	70	Yes	Yes	1	3	2
UCSF	Development	White	Unknown	Unknown	Unknown	2	2	1	3	3	84676	7.5		Unknown	73.2	73.5836	Yes	Parietal	Grade 4	79.9	36	70	Yes	Yes	2	0	2
UCSF	Development	White	2	2	English	2	1	1	1	1	145774	4.6	attorney	2		48.0877	Yes	Temporal	Grade 4	123.5	67	90	Yes	Yes	1	1	2
UCSF	Development	White	2	2	English	2	2	1	1	2	250000	3.5	-	Unknown	34.6	58.3041	No	Parietal	Grade 4	87.5	58	90	Yes	Yes	1	5	1
UCSF	Development	White	2	2	English	2	2	1	3	3	54020	14.9	-	Unknown	254	72.0438	No	Multifocal	Grade 4	134.1	58	80	Yes	Yes	1	3	1
UCSF	Development	White	2	2	English	2	1	1	1	1	183882	5	attorney	2	14.4	58.5918	Yes	Multifocal	Grade 4	18.7	62	90	Yes	Yes	1	4	1
UCSF	Development	Asian	2	1	English	2	2	5	1	2	101667	6.1		Unknown	470	41.9178	No	Unknown	Grade 4	73.4	15	NA	Yes	Yes	2	0	2
UCSF	Development	White	2	2	English	2	1	5	3	3	185588	6.9	-	Unknown	36.3	69.463	No	Frontal	Grade 4	29.4	82	60	Yes	Yes	1	1	1
UCSF	Development	White	2	2	English	2	1	1	3	3	114124	5.5	-	Unknown	18.2	75.7836	No	Frontal	Grade 4	60.4	50	90	Yes	Yes	1	1	1
UCSF	Development	White	2	2	English	2	2	4	3	3	85614	6.2	-	Unknown	58.5	81.4685	No	Parietal	Grade 4	200	55	80	No	No	2	0	2
UCSF	Development	White	2	2	English	2	2	1	1	3	84891	6.6	-	Unknown	67.6	38.4959	Yes	Frontal	Grade 4	42.2	81	60	Yes	Yes	1	2	1
UCSF	Development	Black/African American	2	1	English	2	2	5	4	2	66618	18	-	Unknown	6.5	21.9068	Yes	Temporal	Grade 4	95.6	33	80	Yes	Yes	1	2	1
UCSF	Development	White	2	2	English	2	1	1	2	1	138339	7.1	Shift manager Jack in the Box	5	63.6	29.9534	Yes	Multifocal	Grade 4	100	73	90	Yes	Yes	1	Unknown	2
UCSF	Development	Other	2	1	English	2	1	5	4	2	49490	23.1	-	Unknown	42.9	37.3014	Yes	Frontal	Grade 4	39.9	80	90	Yes	Yes	1	2	1
UCSF	Development	White	2	2	English	2	1	1	1	1	130708	8.4	software engineer	2	1.2	54.4795	Yes	Frontal	Grade 4	17.4	37	80	Yes	Yes	1	2	1
UCSF	Development	White	2	2	English	2	2	5	1	1	125349	3.8	Starbucks worker	5	65.2	21.3151	No	Multifocal	Grade 4	155.2	63	90	Yes	Yes	1	3	1
UCSF	Development	White	2	2	English	2	1	3	3	3	121444	4.4	-	Unknown	201	68.2137	No	Parietal	Grade 4	139.3	68	NA	Yes	Yes	2	0	2
UCSF	Development	White	2	2	English	2	1	1	1	1	66420	13.3	Self employed	Self-employed	92	57.8055	Yes	Temporal	Grade 4	53.7	31	80	Yes	Yes	1	1	1
UCSF	Development	White	2	2	English	2	1	1	1	1	56250	7.3	Social worker	2	238	58.3726	Yes	Parietal	Grade 4	103.5	92	80	Yes	Yes	1	1	2
UCSF	Development	White	2	2	English	2	1	5	2	1	111850	9.2	-	Unknown	33	64.0274	No	Multifocal	Grade 4	188.8	48	70	Yes	Yes	1	0	2
UCSF	Development	White	2	2	English	2	2	4	1	3	61477	20.5	-	Unknown	81.7	59.5808	No	Temporal	Grade 4	64.4	66	90	Yes	Yes	1	1	1
UCSF	Development	White	2	2	English	2	2	1	3	3	82414	12.9	-	Unknown	58.8	72.9808	No	Parietal	Grade 4	100.9	78	80	Yes	Yes	1	1	1
UCSF	Development	Asian	2	1	Non-English	1	2	1	1	2	93995	13	-	Unknown	2.8	56.7918	No	Frontal	Grade 4	6.11	40	90	Yes	Yes	1	Unknown	2
UCSF	Development	White	2	2	English	2	1	1	1	1	106037	11.4	teacher	2	12.7	52.189	No	Multifocal	Grade 4	231.6	49	40	Yes	Yes	1	1	1
UCSF	Development	White	2	2	English	2	1	1	1	1	61756	16.1	On disability	Disability	234	59.1315	Yes	Parietal	Grade 4	124.3	68	90	Yes	Yes	1	3	1
UCSF	Development	White	2	2	English	2	1	5	4	2	72349	10.1	Disabled	Disability	96.1	35.611	Yes	Multifocal	Grade 4	259.8	92	80	Yes	Yes	1	3	1
UCSF	Development	White	2	2	English	2	1	1	1	3	42168	19.3	-	Unknown	263	60.6466	Yes	Frontal	Grade 4	62.7	32	50	Yes	Yes	1	1	1
UCSF	Development	White	Unknown	Unknown	English	2	1	1	1	1	172403	4.3	SF symphony	2	41.2	57.3151	No	Frontal	Grade 4	138	71	NA	No	No	2	0	2
UCSF	Development	White	2	2	English	2	2	1	1	3	98338	7	-	Unknown		57.5836	Yes	Frontal	Grade 4	68.6	99	90	Yes	No	1	1	1
UCSF	Development	White	2	2	English	2	2	1	1	3	79423	10.9		Unknown	97.9	63.526	No	Temporal	Grade 4	85	71	90	Yes	Yes	1	1	1
UCSF	Development	White	2	2	English	2	2	1	4	2	67422	12.8		Unknown	232	63.274	No	Occipital	Grade 4	37.1	81	90	Yes	Yes	1	1	1
UCSF	Development	Black/African American	2	1	English	1	1	1	4	2	75766	10.9	Disability	Disability	81.7	66.9205	Yes	Parietal	Grade 4	47.9	55	70	Yes	Yes	1	3	1
UCSF	Development	White	2	2	English	2	2	5	3	3	100267	9.3	-	Unknown	68.8	66.5014	No	Temporal	Grade 4	71.2	48	80	Yes	Yes	1	1	1
UCSF	Development	White	2	2	English	2	1	1	3	2	53310	14.5	-	Unknown	172	65.6959	Yes	Temporal	Grade 4	94.9	92	90	Yes	Yes	1	1	1
UCSF	Development	White	2	2	English	2	2	4	3	3	102244	6.7	-	Unknown	51.4	78.1616	Yes	Parietal	Grade 4	19.8	0	70	Yes	Yes	1	1	2
UCSF	Development	White	2	2	English	2	2	3	3	3	66420	13.3	-	Unknown	88.3	66.5014	Yes	Frontal	Grade 4	121.1	56	90	Yes	Yes	1	1	1
UCSF	Development	White	2	2	English	2	2	5	1	1	55888	18.5	Inventory MGMNT at GAP	1	2.3	32.7342	Yes	Temporal	Grade 4	10	15	90	Yes	Yes	1	3	1
UCSF	Development	White	2	2	English	2	1	1	2	1	74867	10.1	-	Unknown	23.8	57.1918	No	Multifocal	Grade 4	79	55	90	No	No	1	2	1
UCSF	Development	White	2	2	English	2	1	1	4	1	128383	5	Wild life biologist	2	112	60.4767	Yes	Parietal	Grade 4	52.5	50	90	Yes	Yes	1	1	1
UCSF	Development	White	2	2	English	2	2	1	3	3	99978	7.5	-	Unknown	56.7	69.1616	Yes	Temporal	Grade 4	20.1	67	70	Yes	Yes	1	7	1
UCSF	Development	White	2	2	English	2	2	3	2	2	53150	22.5	-	Unknown	220	46.0849	Yes	Frontal	Grade 4	16.7	79	70	Yes	Yes	2	0	2
UCSF	Development	Black/African American	2	1	English	2	1	1	1	1	72349	10.1	Fleet mechanic	7	94.2	48.137	No	Frontal	Grade 4	32.1	0	60	Yes	Yes	1	1	2
UCSF	Development	White	2	2	English	2	2	1	1	3			-	Unknown	217	63.9014	Yes	Frontal	Grade 4			90	Yes	Yes	1	2	1
UCSF	Development	White	1	1	English	2	1	1	3	3	49504	21	-	Unknown	202	77.9151	Yes	Temporal	Grade 4	90.6	76	50	No	Yes	2	0	2
UCSF	Development	White	2	2	English	2	1	1	3	3	250000	2.1	-	Unknown	20.9	68.8493	Yes	Parietal	Grade 4	100.1	66	90	No	No	1	2	1
UCSF	Development	White	2	2	English	2	1	1	3	1	74167	7.7	Cattle rancher	6	131	73.1014	Yes	Frontal	Grade 4	100.5	60	90	Yes	Yes	1	1	2
UCSF	Development	White	2	2	English	2	1	1	1	1	137830	3.6	Real estate	3		55.8027	No	Frontal	Grade 4	101.6	45	90	Yes	Yes	1	1	2
UCSF	Development	White	2	2	Non-English	2	2	1	3	2	61756	16.1	Disability	Disability	233	60.274	No	Frontal	Grade 4	35	93	90	Yes	Yes	1	1	2
UCSF	Development	Black/African American	2	1	English	2	2	5	3	3	131140	4.8	-	Unknown	31.6	81.5562	No	Temporal	Grade 4	37.1	74	90	Yes	Yes	1	1	2
UCSF	Development	White	2	2	English	2	2	1	1	2	113554	5.4	-	Unknown	20.7	52.3479	No	Temporal	Grade 4	148.5	45	80	Yes	Yes	1	1	1
UCSF	Development	White	2	2	English	2	2	1	1	1	139716	3.7	Therapist	2	72.1	55.6027	No	Multifocal	Grade 4	156.3	73	90	Yes	Yes	1	4	2
UCSF	Development	White	2	2	English	2	1	1	1	2	172009	3.6	-	Unknown	19.5	56.8575	Yes	Frontal	Grade 4	147.9	100	80	Yes	Yes	1	4	1
UCSF	Development	White	2	2	English	2	1	1	3	3	87508	7.4	-	Unknown		83.7397	Yes	Parietal	Grade 4	20.6	64	80	Yes	Yes	1	Unknown	2
UCSF	Development	Asian	2	1	Non-English	1	1	1	3	3	88809	9.2	-	Unknown	85.3	70.1068	No	Parietal	Grade 4	151.5	49	60	No	No	2	0	2
UCSF	Development	White	2	2	English	2	1	1	1	1	81045	9.2	Business Owner	1	94.6	48.0877	Yes	Temporal	Grade 4	5.53	64	90	Yes	Yes	1	1	2
UCSF	Development	White	1	1	English	2	2	5	2	2	153275	7	-	Unknown	38.7	33.4767	Yes	Temporal	Grade 4	45.9	46	80	Yes	Yes	1	2	2
UCSF	Development	White	2	2	English	2	1	3	1	2	91190	10.1	-	Unknown	80.1	41.1315	Yes	Frontal	Grade 4	217.6	92	90	Yes	Yes	2	0	2
UCSF	Development	White	2	2	English	2	1	1	1	1	79621	6.1	Program director state of alabama	1		78.8575	Yes	Parietal	Grade 4	36.2	72	90	Yes	Yes	1	3	1
UCSF	Development	White	2	2	English	2	1	1	3	3	68450	14.6	-	Unknown	217	66.2822	No	Temporal	Grade 4	111.1	83	30	Yes	Yes	1	1	2
UCSF	Development	White	2	2	English	2	1	1	1	2	133150	4	-	Unknown	353	59.9014	Yes	Multifocal	Grade 4	152	47	80	Yes	No	2	0	2
UCSF	Development	White	1	1	Non-English	2	1	3	1	1			Self employed	Self-employed		61.1315	Yes	Frontal	Grade 4	32.5	82	90	Yes	Yes	2	0	2
UCSF	Development	White	2	2	English	2	1	1	3	3	100668	5.9	-	Unknown	40.4	78.9425	Yes	Temporal	Grade 4	145.1	67	90	Yes	Yes	1	1	1
UCSF	Development	Other	1	1	Non-English	2	1	1	1	1	60750	22	Price ranches	6		50.1315	Yes	Temporal	Grade 4	52.4	35	50	Yes	Yes	1	1	2
UCSF	Development	White	2	2	English	2	1	5	2	2	87806	13.3	-	Unknown	104	51.137	Yes	Temporal	Grade 4	47.2	77	80	No	Yes	2	0	2
UCSF	Development	White	2	2	English	2	1	1	1	1	100643	3.8	Self employed	Self-employed		49.7589	Yes	Frontal	Grade 4	59.3	80	40	Yes	Yes	1	4	2
UCSF	Development	White	2	2	English	2	1	1	4	3	134652	5.9	-	Unknown	1.3	70.3342	Yes	Frontal	Grade 4	92.6	40	60	Yes	Yes	1	1	1
UCSF	Development	White	2	2	English	2	2	1	1	2	72349	10.1	-	Unknown	97.4	55.0356	No	Temporal	Grade 4	20.2	12	40	Yes	Yes	2	1	2
UCSF	Development	White	2	2	English	2	1	1	1	1	47957	19.8	Self employed	Self-employed		42.7945	No	Temporal	Grade 4	103.8	100	60	Yes	Yes	2	0	2
UCSF	Development	White	2	2	English	2	2	1	1	2	183882	5	Housewife	5	14.4	54.1096	Yes	Frontal	Grade 4	57.9	70	90	Yes	Yes	1	2	1
UCSF	Development	White	2	2	English	2	2	1	1	3	93569	7.6	-	Unknown	109	63.7781	Yes	Parietal	Grade 4	92.7	46	90	Yes	Yes	1	1	1
UCSF	Development	White	2	2	English	2	2	1	1	3	82894	10	-	Unknown	243	64.6411	Yes	Temporal	Grade 4	26.2	98	90	Yes	Yes	1	2	1
UCSF	Development	White	2	2	English	2	1	1	1	1	128452	5.2	Director of architecture	1	53.2	53.8055	Yes	Temporal	Grade 4	3.69	17	90	No	No	1	2	2
UCSF	Development	White	1	1	Non-English	2	1	1	3	3	81599	7.9	-	Unknown	184	66.8082	No	Frontal	Grade 4	127.3	51	60	No	No	1	Unknown	2
UCSF	Development	White	2	2	English	2	2	1	1	1	49490	23.1	teacher	2	284	57.7726	No	Parietal	Grade 4	154.6	27	40	Yes	No	2	0	2
UCSF	Development	White	2	2	English	2	2	5	1	1	62047	11.6	Student/dental assistant	Student		20.8384	No	Parietal	Grade 4	105.8	99	90	Yes	No	2	0	2
UCSF	Development	White	2	2	English	2	2	1	1	1	110971	6.9	Writing teacher	2	31.5	46.5068	Yes	Temporal	Grade 4	66.3	68	90	Yes	Yes	1	2	1
UCSF	Development	White	2	2	English	2	1	1	1	1	170688	4.9	SR VP Manufacturing	1	24.9	48.3507	Yes	Frontal	Grade 4	156.9	45	90	Yes	Yes	1	4	1
UCSF	Development	White	2	2	English	2	2	1	1	1	65442	14.9	-	Unknown	90.4	64.8822	No	Multifocal	Grade 4	35.5	51	60	Yes	Yes	2	0	2
UCSF	Development	White	2	2	English	2	2	5	2	2		0	-	Unknown	157	29.7973	No	Temporal	Grade 4	192.8	54	50	Yes	Yes	1	Unknown	2
UCSF	Development	White	2	2	English	2	2	3	3	3	67333	17.8	-	Unknown	166	65.7452	No	Frontal	Grade 4	122.7	48	90	Yes	Yes	1	1	1
UCSF	Development	White	2	2	English	2	1	5	3	3	104748	4.8	-	Unknown	201	76.6575	Yes	Frontal	Grade 4	50.8	40	80	Yes	Yes	2	0	2
UCSF	Development	Asian	2	1	English	2	2	1	5	1	183882	5	-	Unknown	13.1	68.1178	Yes	Frontal	Grade 4	28.4	84	60	Yes	Yes	1	Unknown	2
UCSF	Development	White	2	2	English	2	2	1	1	2	51227	15.8	Housewife	5	216	64.8247	Yes	Parietal	Grade 4	145.8	67	70	Yes	Yes	1	1	2
UCSF	Development	White	2	2	English	2	1	1	1	2	75766	10.9	-	Unknown	79.4	45.2822	Yes	Frontal	Grade 4	69.7	52	80	Yes	Yes	1	2	1
UCSF	Development	White	2	2	English	2	2	3	2	2	100248	6.9	-	Unknown	35	37.7151	Yes	Frontal	Grade 4	26.1	12	90	Yes	Yes	1	1	1
UCSF	Development	Asian	1	1	English	2	2	1	3	3	62366	15	-	Unknown	86.6	69.9616	Yes	Multifocal	Grade 4	78	39	90	Yes	Yes	1	2	1
UCSF	Development	Black/African American	2	1	English	2	2	5	1	1	66211	20.4	Physician	2	15.2	40.7808	Yes	Frontal	Grade 4	7.16	59	80	Yes	Yes	1	1	2
UCSF	Development	White	2	2	English	2	2	1	1	2	190250	4.6	-	Unknown	26.5	61.4685	Yes	Temporal	Grade 4	34.8	69	NA	Yes	Yes	1	1	1
UCSF	Development	White	2	2	English	2	1	5	1	1	115262	3.5	Director of product safety	1		48.2219	Yes	Parietal	Grade 4	208.5	30	100	Yes	Yes	1	4	1
UCSF	Development	White	2	2	English	2	2	1	1	1	82894	10.4	Teacher Aid	5	50.7	44.137	No	Frontal	Grade 4	49.7	61	90	Yes	Yes	1	1	2
UCSF	Development	White	2	2	English	2	1	5	1	1	131140	4.8	director of meyer natural angus	1	32.5	63.811	No	Frontal	Grade 4	79.9	88	90	Yes	Yes	1	1	1
UCSF	Development	White	2	2	English	2	2	5	1	3	170688	4.9	-	Unknown	22.1	61.5014	No	Parietal	Grade 4	90.8	70	90	Yes	Yes	1	1	1
UCSF	Development	White	2	2	English	2	1	1	3	1			Building contractor	1	46.7	81.8685	No	Frontal	Grade 4	68.3	15	90	No	No	1	Unknown	2
UCSF	Development	White	2	2	English	2	1	1	1	1	121833	8.9	Marine biologist	2	28.7	47.4849	No	Parietal	Grade 4	92.7	51	90	Yes	Yes	1	2	1
UCSF	Development	White	2	2	English	2	1	1	1	1	109544	7.5	Personnel director	1	28	64.9863	No	Frontal	Grade 4	120.5	60	NA	No	No	2	0	2
UCSF	Development	White	2	2	English	2	1	1	1	1			physician	2	199	43.5397	No	Frontal	Grade 4	141.5	83	90	Yes	Yes	1	1	1
UCSF	Development	White	2	2	English	2	1	1	3	3	104476	12.4	-	Unknown	4.7	73.3945	Yes	Parietal	Grade 4	39.8	77	70	Yes	Yes	1	0	2
UCSF	Development	Asian	2	1	Non-English	1	2	1	3	3	172403	4.3	-	Unknown	40.8	79.011	Yes	Frontal	Grade 4	74.5	34	50	Yes	Yes	2	0	2
UCSF	Development	White	1	1	Non-English	1	1	1	3	3	53150	22.5	-	Unknown	226	78.2575	No	Occipital	Grade 4	71	95	50	Yes	Yes	2	0	2
UCSF	Development	White	2	2	English	2	2	1	3	3	147080	5.6	-	Unknown	14.4	73.4192	No	Parietal	Grade 4	36.9	37	60	Yes	Yes	1	1	2
UCSF	Development	White	2	2	English	2	2	1	3	3	203717	2.1	-	Unknown	16.1	69.1315	Yes	Temporal	Grade 4	27.9	33	80	Yes	Yes	1	4	2
UCSF	Development	White	2	2	English	2	1	1	1	1	172434	5.9	-	Unknown	59.3	51.9973	Yes	Multifocal	Grade 4	107	52	80	Yes	Yes	1	1	1
UCSF	Development	White	2	2	English	2	1	1	1	1	138801	4.4	Lawyer	2		54.611	Yes	Temporal	Grade 4	79.7	62	90	Yes	Yes	1	2	1
UCSF	Development	White	2	2	English	2	1	1	1	1	125349	3.8	-	Unknown	62.6	63.2658	Yes	Temporal	Grade 4	25.8	33	90	Yes	Yes	1	4	1
UCSF	Development	White	2	2	English	2	1	1	1	1	92651	6	Anestheologist	2		52.2027	Yes	Frontal	Grade 4	29.5	57	90	No	No	1	1	1
UCSF	Development	White	2	2	English	2	2	1	1	1	48411	22.4	teacher	2	257	57.9288	No	Temporal	Grade 4	65.8	39	90	Yes	Yes	1	1	2
UCSF	Development	White	2	2	English	2	1	1	1	2	167500	4.7	-	Unknown	25.1	57.5699	Yes	Temporal	Grade 4	94	57	90	Yes	Yes	1	6	1
UCSF	Development	White	1	1	English	2	1	5	2	1	53007	23.8	Cook	9	102	44.2493	No	Temporal	Grade 4	96.4	46	90	Yes	Yes	2	0	2
UCSF	Development	White	2	2	English	2	1	1	1	3	57538	19.7	-	Unknown	142	57.3808	Yes	Parietal	Grade 4	52.4	59	90	Yes	Yes	1	5	1
UCSF	Development	Asian	2	1	English	2	1	3	3	3	134652	5.9	-	Unknown	2	74.2603	No	Temporal	Grade 4	64.3	65	60	No	Yes	1	2	2
UCSF	Development	Other	2	1	English	2	1	5	3	3	55888	18.5	-	Unknown	3.6	74.4685	No	Frontal	Grade 4	17.7	11	40	No	No	2	0	2
UCSF	Development	White	2	2	English	2	1	1	3	3	128383	5	-	Unknown	112	66.3151	No	Frontal	Grade 4	11.6	9	80	Yes	Yes	2	0	2
UCSF	Development	White	2	2	English	2	1	1	4	Unknown			-	Unknown	45.3	68.2082	Yes	Temporal	Grade 4	55.6	37	90	Yes	Yes	1	6	1
UCSF	Development	White	2	2	English	2	2	4	3	3	183882	5	-	Unknown	13.1	76.0274	Yes	Multifocal	Grade 4	42.2	30	70	No	Yes	1	1	2
UCSF	Development	White	2	2	English	2	1	1	1	2			-	Unknown		40.5342	Yes	Temporal	Grade 4	83.9	58	90	Yes	Yes	1	2	2
UCSF	Development	White	2	2	English	2	2	5	1	2	147080	5.6	-	Unknown	19.5	63.189	Yes	Temporal	Grade 4	45.5	68	NA	Yes	Yes	1	2	2
UCSF	Development	White	2	2	English	2	1	1	1	1	223362	5.8	Manager retail mortgage	1	40.2	58.2356	No	Temporal	Grade 4	6.4	0	80	Yes	Yes	1	2	1
UCSF	Development	White	2	2	English	2	2	1	3	3	59034	20.8	-	Unknown	138	62.0247	Yes	Temporal	Grade 4	8.43	67	90	Yes	Yes	1	1	2
UCSF	Development	White	2	2	English	2	2	1	1	1	102244	6.7	-	Unknown	54.8	46.0493	Yes	Multifocal	Grade 4	85.9	73	90	Yes	Yes	1	1	1
UCSF	Development	White	2	2	English	2	1	1	2	1	121833	8.9	-	Unknown	31.6	42.5014	Yes	Multifocal	Grade 4	76.9	70	90	Yes	Yes	1	1	2
UCSF	Development	White	2	2	English	2	1	1	1	1	119601	5.6	Construction manager	1	111	57.7671	Yes	Multifocal	Grade 4	46.4	29	80	Yes	Yes	1	Unknown	2
UCSF	Development	White	2	2	English	2	1	1	3	3	106575	7.2	-	Unknown	58.3	74.137	Yes	Frontal	Grade 4	102.7	32	70	Yes	Yes	2	0	2
UCSF	Development	White	1	1	Non-English	1	2	4	3	2	59893	18.8	Disabled	Disability	81.8	63.6521	Yes	Parietal	Grade 4	114.1	16	70	Yes	Yes	1	1	2
UCSF	Development	White	2	2	English	2	2	1	1	1	101705	7.9	Technical editor writer	2	16.9	55.1205	Yes	Frontal	Grade 4	49.4	79	90	Yes	Yes	1	2	1
UCSF	Development	White	2	2	English	2	2	1	1	1	60750	22	Owner of WOOF	1	171	59.9616	Yes	Parietal	Grade 4	28.6	30	90	Yes	Yes	1	Unknown	2
UCSF	Development	White	2	2	English	2	1	1	3	3	72252	8.5	-	Unknown	207	73.7096	No	Parietal	Grade 4	5.46	68	80	Yes	Yes	2	0	2
UCSF	Development	White	2	2	English	2	2	1	1	2	106573	5.1	-	Unknown		51.6356	Yes	Frontal	Grade 4	13	34	90	Yes	Yes	2	0	2
UCSF	Development	White	2	2	English	2	1	1	3	3	96486	9.2	-	Unknown	103	65.1178	Yes	Temporal	Grade 4	113.3	65	NA	Yes	Yes	1	1	2
UCSF	Development	White	2	2	English	2	1	1	1	1	203717	2.1	consultant	2	15.3	63.0356	Yes	Multifocal	Grade 4	29.7	56	70	Yes	Yes	1	1	1
UCSF	Development	White	1	1	English	2	2	1	3	3	68770	14.2	-	Unknown	132	70.3479	No	Multifocal	Grade 4	51.7	74	70	Yes	Yes	1	1	1
UCSF	Development	White	2	2	English	2	1	1	3	3	83934	5.8	-	Unknown	87.4	71.3507	Yes	Temporal	Grade 4	8.58	35	80	Yes	Yes	2	1	2
UCSF	Development	White	2	2	English	2	1	1	1	1	115712	7.9	Real estate broker	3	16.6	64.7973	No	Parietal	Grade 4	38.7	23	90	Yes	Yes	2	0	2
UCSF	Development	White	2	2	English	2	1	1	3	3	72243	10.7	-	Unknown		71.2493	Yes	Frontal	Grade 4	1.23	0	70	Yes	Yes	1	1	1
UCSF	Development	White	2	2	English	2	1	1	1	1	72080	6.4	Electrician	7		57.726	Yes	Temporal	Grade 4	30.6	75	80	Yes	Yes	1	1	2
UCSF	Development	White	1	1	Non-English	1	1	5	1	2	42898	33.9	-	Unknown	265	61.9342	No	Multifocal	Grade 4	154.3	44	90	Yes	Yes	2	0	2
UCSF	Development	White	2	2	English	2	1	1	1	1	147949	7.4	Manager/analyst	2		30.5178	Yes	Multifocal	Grade 4	29.9	95	90	Yes	Yes	1	5	1
UCSF	Development	White	1	1	Non-English	1	2	1	2	2	54972	20.4	-	Unknown	18.2	68.6466	No	Frontal	Grade 4	117.8	68	90	Yes	No	2	0	2
UCSF	Development	White	2	2	English	2	2	5	3	1	137601	6.9	Psychologist	2	28.3	67.7562	No	Multifocal	Grade 4	87.8	49	80	Yes	Yes	1	3	2
UCSF	Development	Asian	2	1	Non-English	1	2	1	2	2	71063	14.6	-	Unknown	5	47.9233	No	Temporal	Grade 4	89.9	85	90	Yes	Yes	1	2	2
UCSF	Development	White	2	2	English	2	1	1	2	2	41127	32.2	-	Unknown	232	37.1288	No	Frontal	Grade 4	68.8	80	50	Yes	Yes	2	0	2
UCSF	Development	White	2	2	English	2	1	1	3	2	93143	16.2	-	Unknown	3.4	64.9014	Yes	Frontal	Grade 4	89.5	65	80	Yes	Yes	1	1	2
UCSF	Development	White	2	2	English	2	1	3	4	1	94315	5.9	-	Unknown	250	48.0356	Yes	Frontal	Grade 4	97.8	84	90	Yes	Yes	1	4	1
UCSF	Development	White	2	2	English	2	1	1	3	1	125070	8.9	-	Unknown	8.9	68.5562	Yes	Temporal	Grade 4	49.2	96	90	Yes	Yes	1	1	2
UCSF	Development	White	2	2	English	2	1	3	1	1	54649	26.3	-	Unknown	167	61.3096	Yes	Occipital	Grade 4	97.7	98	60	No	No	2	0	2
UCSF	Development	White	2	2	English	2	2	5	2	3	69052	14.9	-	Unknown	216	67.7096	No	Parietal	Grade 4	74.7	77	80	Yes	Yes	2	0	2
UCSF	Development	White	2	2	English	2	2	5	2	2	104476	12.4	-	Unknown	4	35.3178	Yes	Temporal	Grade 4	58.8	76	90	Yes	Yes	1	2	1
UCSF	Development	White	2	2	English	2	1	4	3	3	102244	6.7	-	Unknown	50.9	84.4493	No	Parietal	Grade 4	61.7	65	70	Yes	No	2	0	2
UCSF	Development	White	2	2	English	2	1	5	3	3	105706	10.3	-	Unknown	22.1	66.8822	No	Temporal	Grade 4	100.2	66	70	Yes	Yes	1	1	2
UCSF	Development	White	2	2	English	2	2	1	1	Unknown	79423	10.9	-	Unknown	99.5	68.1397	No	Frontal	Grade 4	40	53	80	Yes	Yes	1	1	1
UCSF	Development	White	2	2	English	2	2	5	1	1	101705	7.9	Teacher	2	16.5	33.1288	Yes	Temporal	Grade 4	111.3	53	80	Yes	Yes	1	Unknown	2
UCSF	Development	White	2	2	English	2	2	3	1	3	70800	8.3	-	Unknown	90.4	56.3068	No	Frontal	Grade 4	19.8	0	100	Yes	Yes	2	0	2
UCSF	Development	White	2	2	English	2	1	4	2	1	70027	9.6	-	Unknown	114	55.0356	Yes	Temporal	Grade 4	16.8	59	70	Yes	Yes	2	0	2
UCSF	Development	White	2	2	English	2	1	1	1	1	135823	7.7	-	Unknown		60.0301	Yes	Frontal	Grade 4	37.2	79	90	Yes	Yes	1	6	1
UCSF	Development	White	2	2	English	2	2	3	1	1	96029	8.2	Art teacher	2	45.1	66.5726	No	Temporal	Grade 4	217.1	60	40	No	No	2	0	2
UCSF	Development	White	2	2	English	2	2	5	2	2	101696	7.8	-	Unknown	23.5	49.0521	Yes	Multifocal	Grade 4	48.9	65	80	Yes	Yes	1	2	2
UCSF	Development	Asian	2	1	English	2	1	1	1	1	143639	6	software engineer	2		33.789	Yes	Brainstem, insular, basal ganglia, or thalamus	Grade 4	37.9	81	90	Yes	Yes	1	1	1
UCSF	Development	White	2	2	English	2	1	1	1	3	170688	4.9	-	Unknown	26.9	63.2082	No	Parietal	Grade 4	43.4	78	100	Yes	Yes	1	4	1
UCSF	Development	White	2	2	English	2	2	1	1	3	104748	4.8	-	Unknown	197	63.9397	Yes	Parietal	Grade 4	39.2	53	80	Yes	Yes	1	1	1
UCSF	Development	White	2	2	English	2	2	4	3	1			rehab psychologist	2	301	65.0219	Yes	Temporal	Grade 4	38.6	75	90	Yes	Yes	1	2	1
UCSF	Development	White	2	2	English	2	1	1	3	3	66136	14.4	-	Unknown	227	76.863	Yes	Frontal	Grade 4	4.04		80	No	No	2	0	2
UCSF	Development	White	2	2	English	2	1	1	1	1	128194	4.7	-	Unknown	435	53.389	Yes	Temporal	Grade 4	61	43	70	Yes	Yes	1	1	2
UCSF	Development	White	2	2	English	2	2	1	1	1	71063	14.6	-	Unknown	4.7	48.4055	No	Temporal	Grade 4	67.1	54	80	Yes	Yes	1	1	1
UCSF	Development	White	2	2	English	2	1	1	1	1	62059	13.6	-	Unknown		68.1151	Yes	Parietal	Grade 4	41.5	99	90	No	No	1	1	1
UCSF	Development	White	2	2	English	2	1	1	5	3	116773	6.7	-	Unknown	36.1	72.5425	Yes	Multifocal	Grade 4	75.1	86	NA	Yes	Yes	2	0	2
UCSF	Development	White	2	2	English	2	1	1	3	3	68929	20.3	-	Unknown	204	60.9041	Yes	Multifocal	Grade 4	43.1	94	90	Yes	Yes	1	4	1
UCSF	Development	White	2	2	English	2	2	4	3	3	51167	23.8	-	Unknown	286	73.1315	Yes	Multifocal	Grade 4	127.5	35	NA	No	No	2	0	2
UCSF	Development	White	2	2	English	2	2	1	1	1	105729	9.5	-	Unknown	14.7	43.9644	Yes	Frontal	Grade 4	55.2	53	80	Yes	Yes	1	6	2
UCSF	Development	White	2	2	English	2	2	1	1	1	105106	4.9	-	Unknown	465	72.7178	No	Brainstem, insular, basal ganglia, or thalamus	Grade 4	20.5	53	70	Yes	No	1	1	1
UCSF	Development	White	2	2	English	2	1	5	1	1	54649	26.3	Superintendent	1	168	56.6603	Yes	Temporal	Grade 4	25.5	15	90	Yes	Yes	2	0	2
UCSF	Development	White	2	2	English	2	1	1	1	1	81194	9.1	-	Unknown		57.8192	Yes	Frontal	Grade 4	7.9	98	70	Yes	Yes	1	4	2
UCSF	Development	White	2	2	English	2	2	1	3	Unknown	180768	4.5	-	Unknown	2.7	72.8247	Yes	Frontal	Grade 4	54.2	18	70	Yes	Yes	1	2	2
UCSF	Development	White	2	2	English	2	1	1	3	3	63094	10.4	-	Unknown		67.6712	Yes	Parietal	Grade 4	61.2	22	70	No	Yes	1	1	2
UCSF	Development	White	2	2	English	2	1	5	1	1	56342	15.5	Jeweler	7		50.6575	No	Multifocal	Grade 4	122.1	83	70	Yes	Yes	1	2	2
UCSF	Development	White	2	2	English	2	1	1	3	3	53310	14.5	-	Unknown	185	66.3616	No	Multifocal	Grade 4	134.6	63	80	Yes	Yes	1	1	2
UCSF	Development	White	2	2	English	2	1	1	1	2	72349	10.1	disabled	Disability	94.1	68.9315	Yes	Occipital	Grade 4	37.7	91	30	No	No	1	Unknown	2
UCSF	Development	Asian	2	1	English	2	1	1	3	3	115712	7.9	-	Unknown	17.6	71.8219	No	Temporal	Grade 4	31.7	76	80	Yes	Yes	1	1	2
UCSF	Development	White	2	2	English	2	1	1	1	2	112560	9.4	disabled	Disability	97.8	56.1918	No	Temporal	Grade 4	47.2	90	80	Yes	Yes	1	2	1
UCSF	Development	White	2	2	English	2	1	5	2	1	45202	16.8	-	Unknown	132	60.7671	No	Multifocal	Grade 4	73.1	35	90	Yes	Yes	2	0	2
UCSF	Development	White	2	2	Non-English	1	2	1	1	1	164289	7.8	-	Unknown	9	46.4767	No	Parietal	Grade 4	255.1	59	80	No	No	2	0	2
UCSF	Development	White	2	2	English	2	1	5	3	2	52453	21.3	-	Unknown	90	26.6384	No	Frontal	Grade 4	44.2	48	80	Yes	Yes	1	2	2
UCSF	Development	White	2	2	English	2	2	1	1	1	121833	8.9	-	Unknown	29.8	60.9836	Yes	Temporal	Grade 4	27.9	97	90	Yes	Yes	1	2	1
UCSF	Development	Asian	2	1	English	2	2	1	1	3	152772	7.5	-	Unknown	33.2	64.7041	No	Frontal	Grade 4	77.1	74	90	Yes	Yes	1	1	1
UCSF	Development	White	2	2	Non-English	1	1	5	3	3	51562	20.1	-	Unknown		74.4384	Yes	Temporal	Grade 4	44.8	84	90	Yes	Yes	1	2	2
UCSF	Development	White	2	2	English	2	1	1	1	3	121563	7.8	-	Unknown	36.3	57.5534	No	Multifocal	Grade 4	151.5	57	40	No	No	2	0	2
UCSF	Development	White	2	2	English	2	1	5	2	2	59349	16	-	Unknown		61.2685	No	Multifocal	Grade 4	147.9	17	40	Yes	Yes	2	0	2
UCSF	Development	White	2	2	English	2	1	1	1	2	73131	10.3	-	Unknown	97.7	56.2658	No	Frontal	Grade 4	95.8	94	90	Yes	Yes	1	5	1
UCSF	Development	White	1	1	English	2	1	3	1	1	38325	26	-	Unknown	110	56.6438	Yes	Temporal	Grade 4	149.8	68	90	Yes	Yes	1	3	2
UCSF	Development	White	2	2	English	2	2	4	3	3	36458	10.9	-	Unknown	245	70.5863	Yes	Parietal	Grade 4	62.2	80	70	Yes	Yes	2	0	2
UCSF	Development	White	2	2	English	2	1	5	2	2			-	Unknown	1.5	62.1288	No	Parietal	Grade 4	57	61	60	Yes	No	2	0	2
UCSF	Development	Black/African American	2	1	English	2	1	5	2	2	59034	20.8	disabled	Disability	132	59.2493	Yes	Frontal	Grade 4	19	0	70	No	No	1	2	2
UCSF	Development	White	2	2	English	2	1	1	1	1	101109	6.9	-	Unknown	507	44.0137	Yes	Parietal	Grade 4	5.04	98	90	No	No	1	1	1
UCSF	Development	White	2	2	English	2	2	1	2	2	46750	20.4	-	Unknown	66	61.7534	No	Frontal	Grade 4	87.6	49	70	Yes	No	2	0	2
UCSF	Development	White	2	2	English	2	2	1	1	2		0	-	Unknown	64.7	61.6192	Yes	Temporal	Grade 4	126.8	64	50	Yes	Yes	2	0	2
UCSF	Development	White	2	2	English	2	1	1	1	3	169459	5.8	-	Unknown	1.7	46.3288	Yes	Frontal	Grade 4	49.4	74	90	Yes	Yes	1	3	1
UCSF	Development	White	2	2	English	2	1	1	3	3	222235	3	-	Unknown	50.3	65.611	No	Parietal	Grade 4	63.3	39	90	Yes	Yes	1	3	2
UCSF	Development	White	2	2	English	2	2	1	3	3	139636	6.7	-	Unknown	44.4	75.3918	No	Frontal	Grade 4	131.8	72	80	Yes	No	1	Unknown	2
UCSF	Development	White	2	2	English	2	1	1	3	3	56627	12.3	-	Unknown	159	70.8	No	Parietal	Grade 4	136	54	80	Yes	Yes	1	Unknown	2
UCSF	Development	White	2	2	English	2	1	1	3	3	79621	6.1	-	Unknown		85.337	Yes	Parietal	Grade 4	38.3	74	90	No	Yes	2	0	2
UCSF	Development	White	2	2	English	2	2	5	2	2	169459	5.8	-	Unknown	0.7	49.3123	Yes	Multifocal	Grade 4	57	67	90	Yes	Yes	1	2	2
UCSF	Development	White	2	2	English	2	2	5	3	3	48411	22.4	-	Unknown	254	73.7671	No	Temporal	Grade 4	110.6	55	NA	Yes	No	2	0	2
UCSF	Development	White	2	2	English	2	2	1	3	2	68388	14.6	-	Unknown	225	84.8658	No	Temporal	Grade 4	114.9	73	NA	No	No	2	0	2
UCSF	Development	White	2	2	English	2	1	1	2	1	121444	4.4	-	Unknown	205	58.0822	Yes	Multifocal	Grade 4	161	59	NA	Yes	No	2	0	2
UCSF	Development	White	2	2	English	2	2	1	1	2	72385	11.1	-	Unknown		49.0411	Yes	Temporal	Grade 4	39.4	63	60	Yes	Yes	2	0	2
UCSF	Development	White	2	2	English	2	2	1	3	3	117614	4.9	-	Unknown	86.5	78.2027	No	Temporal	Grade 4	86.4	71	40	No	No	2	0	2
UCSF	Development	White	2	2	English	2	1	1	3	3	99987	5.7	-	Unknown		68.926	No	Temporal	Grade 4	148.2	53	80	Yes	Yes	1	8	1
UCSF	Development	White	2	2	English	2	1	1	1	1	64583	10	Agriculture equiptment sales	5		34.9315	Yes	Frontal	Grade 4	64.4	72	70	Yes	Yes	1	1	1
UCSF	Development	White	1	1	Non-English	1	1	1	3	3	72349	10.1	-	Unknown	97.9	75.0521	Yes	Frontal	Grade 4	12.7	2	90	Yes	Yes	1	1	2
UCSF	Development	White	2	2	English	2	1	1	3	3	59349	16	former UPS worker	4	115	69.9671	No	Frontal	Grade 4	45.8	55	60	Yes	Yes	1	Unknown	2
UCSF	Development	Unknown	Unknown	Unknown	English	2	1	1	3	3	63094	10.4	former IT manager	2		71.526	Yes	Multifocal	Grade 4	196.6	27	70	Yes	No	1	1	1
UCSF	Development	White	2	2	English	2	1	1	1	2	54199	17.1	-	Unknown	131	54.5726	Yes	Frontal	Grade 4	177	78	80	No	No	2	0	2
UCSF	Development	White	2	2	English	2	1	1	1	Unknown	75687	7.2	-	Unknown		33.9836	No	Temporal	Grade 4	142	48	90	Yes	Yes	1	3	2
UCSF	Development	White	2	2	English	2	1	1	1	1	71792	14.7	-	Unknown		58.8384	Yes	Temporal	Grade 4	21.6	74	90	Yes	Yes	1	2	2
UCSF	Development	White	2	2	English	2	1	3	1	1	80726	7.1	-	Unknown	85.5	57.5288	No	Frontal	Grade 4	10.2	47	60	Yes	Yes	1	2	2
UCSF	Development	White	2	2	English	2	1	1	1	3	183882	5	-	Unknown	11.4	65.1096	Yes	Multifocal	Grade 4	65.8	92	80	No	Yes	1	1	1
UCSF	Development	White	2	2	English	2	2	1	1	1			-	Unknown		56.1425	No	Frontal	Grade 4	112.7	73	90	No	No	2	0	2
UCSF	Development	White	2	2	English	2	1	1	3	3	65215	7.8	-	Unknown	203	72.6685	Yes	Temporal	Grade 4	132.8	21	50	No	No	2	0	2
UCSF	Development	White	2	2	English	2	2	1	1	3	84792	4.7	-	Unknown		57.7973	No	Occipital	Grade 4	9.77	94	80	Yes	Yes	1	4	1
UCSF	Development	White	2	2	English	2	2	1	3	3	50694	17.9		Unknown	223	76.6575	No	Frontal	Grade 4	62.1	25	30	No	No	2	0	2
UCSF	Development	White	2	2	English	2	1	1	1	3	51820	16.3	-	Unknown	195	63.5616	Yes	Multifocal	Grade 4	69.2	61	90	Yes	Yes	1	2	1
UCSF	Development	White	2	2	English	2	1	1	3	3	172009	3.6	-	Unknown	17.5	73.0986	No	Frontal	Grade 4	31.9	60	90	Yes	Yes	1	2	2
UCSF	Development	White	2	2	English	2	1	1	1	3			-	Unknown		47.7753	Yes	Frontal	Grade 4	34.7	96	60	Yes	Yes	1	Unknown	2
UCSF	Development	White	2	2	English	2	2	5	3	2	51875	17.1	disabled	Disability	360	52.5507	No	Frontal	Grade 4	65.4	63	60	Yes	Yes	1	1	2
UCSF	Development	White	2	2	English	2	1	1	1	1	63438	19.6	-	Unknown	193	53.2822	No	Temporal	Grade 4	81.6	90	90	Yes	Yes	1	4	2
UCSF	Development	White	2	2	English	2	1	3	1	Unknown	93743	10.8	-	Unknown		62.5425	Yes	Multifocal	Grade 4	51.1	92	90	Yes	Yes	1	1	2
UCSF	Development	White	2	2	English	2	1	1	1	3	88809	9.2	-	Unknown	92.2	59.9808	Yes	Parietal	Grade 4	107.1	32	80	Yes	Yes	1	1	2
UCSF	Development	Asian	2	1	English	2	2	1	1	2	172009	3.6	-	Unknown	18.6	62.2137	No	Frontal	Grade 4	17	50	90	Yes	Yes	1	1	2
UCSF	Development	White	2	2	English	2	1	5	1	1	59978	14.8	-	Unknown		48.9315	Yes	Multifocal	Grade 4	16.1	75	80	Yes	Yes	1	1	2
UCSF	Development	White	2	2	English	2	1	1	1	2	61127	12.7	-	Unknown	220	60.3452	Yes	Multifocal	Grade 4	75.8	50	80	Yes	Yes	1	2	1
UCSF	Development	White	2	2	English	2	2	1	1	1	103942	6.2	Vet Facility	3		56.8493	No	Multifocal	Grade 4	25.7	58	90	Yes	Yes	1	1	2
UCSF	Development	White	2	2	English	2	1	5	1	2	221632	2.8	-	Unknown	56.8	50.9808	Yes	Parietal	Grade 4	27.4	90	80	Yes	Yes	1	2	1
UCSF	Development	White	2	2	English	2	1	1	3	3	87961	9.2	-	Unknown	237	84.526	No	Multifocal	Grade 4	51.9	42	70	Yes	No	2	0	2
UCSF	Development	White	2	2	English	2	1	1	1	Unknown	37279	36.1	-	Unknown		61.9589	No	Multifocal	Grade 4	73.3	22	NA	No	Yes	1	1	1
UCSF	Development	White	2	2	English	2	1	1	1	1	128476	6.4	teacher	2	50.1	35.1205	Yes	Brainstem, insular, basal ganglia, or thalamus	Grade 4	162.1	78	90	Yes	Yes	1	5	1
UCSF	Development	White	2	2	English	2	1	1	1	1	72288	11.6	-	Unknown		26.9452	Yes	Multifocal	Grade 4	37.4	68	90	Yes	No	1	6	2
UCSF	Development	White	2	2	English	2	2	3	3	1	53310	14.5	food specialist	5	178	64.3507	No	Brainstem, insular, basal ganglia, or thalamus	Grade 4	77.8	20	40	Yes	Yes	2	0	2
UCSF	Development	White	2	2	English	2	1	5	3	3	101705	7.9	-	Unknown	16.4	69.0356	Yes	Parietal	Grade 4	26.3	33	80	Yes	Yes	1	2	1
UCSF	Development	White	2	2	English	2	2	1	1	2	107321	9.3	-	Unknown	190	43.9534	No	Frontal	Grade 4	123.9	67	90	Yes	Yes	1	4	2
UCSF	Development	White	2	2	English	2	2	1	1	Unknown	67333	17.8	-	Unknown	164	56.7945	No	Occipital	Grade 4	18.3	40	80	Yes	Yes	1	1	2
UCSF	Development	White	2	2	English	2	1	1	1	3	72349	10.1	-	Unknown	94.5	63.8877	No	Parietal	Grade 4	29.2	52	90	Yes	Yes	2	0	2
UCSF	Development	White	2	2	English	2	2	1	1	2	62268	17.4	-	Unknown	85.1	55.1836	Yes	Parietal	Grade 4	63.3	50	90	Yes	Yes	1	5	1
UCSF	Development	White	2	2	English	2	1	1	3	3	117408	4.9	-	Unknown		67.0767	No	Multifocal	Grade 4	156	23	80	Yes	Yes	1	2	1
UCSF	Development	White	2	2	English	2	1	1	3	3	83814	13.3	-	Unknown	237	67.0904	No	Brainstem, insular, basal ganglia, or thalamus	Grade 4	1.58	51	90	Yes	Yes	1	1	2
UCSF	Development	White	2	2	English	2	1	1	1	2	104748	4.8	Disabled	Disability	198	51.5753	No	Temporal	Grade 4	13.9	92	NA	Yes	Unknown	1	2	1
UCSF	Development	White	2	2	English	2	1	1	1	3	102244	6.7	-	Unknown	57.6	69.4192	Yes	Frontal	Grade 4	52.9	66	90	Yes	Yes	2	0	2
UCSF	Development	White	2	2	English	2	1	1	1	1	49637	10.5	-	Unknown		52.7507	No	Parietal	Grade 4	23.3	99	80	Yes	Yes	1	1	1
UCSF	Development	White	2	2	English	2	1	1	1	1	40565	25.6	-	Unknown		60.526	Yes	Frontal	Grade 4	17.9	96	NA	Yes	Yes	1	3	1
UCSF	Development	White	2	2	English	2	2	3	1	1	43237	25.2	-	Unknown		35.0411	No	Temporal	Grade 4	83	45	80	Yes	Yes	1	3	2
UCSF	Development	White	2	2	English	2	2	1	1	2	183882	5	-	Unknown	15.6	55.6247	Yes	Frontal	Grade 4	105	62	90	Yes	Yes	1	1	1
UCSF	Development	White	2	2	English	2	2	4	3	2	36777	26.6	-	Unknown	159	78.2301	No	Parietal	Grade 4	66.9	60	70	Yes	No	2	0	2
UCSF	Development	White	2	2	English	2	2	1	1	3	118228	5.1	-	Unknown	46.9	62.4301	Yes	Parietal	Grade 4	28.9	45	90	Yes	Yes	1	5	1
UCSF	Development	White	2	2	English	2	2	5	3	3	159898	4	-	Unknown	37.3	74.1288	Yes	Multifocal	Grade 4	30.6	0	70	Yes	Yes	2	0	2
UCSF	Development	White	1	1	English	2	1	1	1	1			Bank owner	1		48.5616	Yes	Brainstem, insular, basal ganglia, or thalamus	Grade 4	25.7	44	90	Yes	Yes	1	2	1
UCSF	Development	White	2	2	English	2	1	1	1	2	87175	5.5	-	Unknown		77.4247	Yes	Parietal	Grade 4	25.8	73	90	No	Yes	2	Unknown	2
UCSF	Development	White	2	2	English	2	2	1	5	2			-	Unknown		67.3644	Yes	Parietal	Grade 4	8.41	63	90	Yes	Yes	1	2	2
UCSF	Development	White	2	2	English	2	2	4	1	3	64878	19.4	-	Unknown		65.5288	No	Temporal	Grade 4	74.9	57	NA	Yes	Yes	1	1	2
UCSF	Development	White	2	2	English	2	1	1	2	1	65442	14.9	-	Unknown	92.5	61.6603	Yes	Temporal	Grade 4	70	67	10	No	No	2	0	2
UCSF	Development	White	2	2	English	2	2	1	1	1	128476	6.4	catholic school principal	1	51.2	48.6548	No	Frontal	Grade 4	159.9	44	90	Yes	Yes	1	5	1
UCSF	Development	White	2	2	English	2	1	1	3	3	68963	10	-	Unknown	298	65.1589	No	Temporal	Grade 4	33.3	4	90	No	Yes	1	0	2
UCSF	Development	Asian	2	1	English	2	2	5	3	3	51699	18.8	-	Unknown	124	78.8685	No	Temporal	Grade 4	51.9	46	NA	Yes	Yes	2	0	2
UCSF	Development	White	2	2	English	2	1	1	1	1	153275	7		Unknown	39.8	52.726	Yes	Temporal	Grade 4	84.1	37	90	Yes	Yes	1	5	1
UCSF	Development	White	2	2	English	2	1	1	1	1	84517	8.7	self employed	Self-employed	58.9	57.6247	No	Frontal	Grade 4	174.7	35	80	Yes	Yes	1	1	2
UCSF	Development	White	2	2	English	2	2	1	1	3	53725	16.3	-	Unknown	137	62.4356	Yes	Multifocal	Grade 4	101.8	60	70	Yes	Yes	1	2	1
UCSF	Development	White	2	2	English	2	1	1	1	1	43764	28.1	-	Unknown		58.5671	Yes	Frontal	Grade 4	7.52	70	NA	Yes	Yes	1	3	1
UCSF	Development	White	2	2	English	2	1	1	3	1	143847	4.8	-	Unknown	118	66.8247	Yes	Frontal	Grade 4	30.3	82	80	Yes	Yes	1	2	1
UCSF	Development	White	2	2	English	2	1	1	2	1	61167	17.1	-	Unknown	90	60.3123	Yes	Temporal	Grade 4	11.7	35	90	Yes	Yes	1	1	2
UCSF	Development	White	2	2	English	2	1	1	3	3	63159	15.2	-	Unknown	221	82.1589	No	Multifocal	Grade 4	84.8	61	NA	Yes	Yes	2	0	2
UCSF	Development	White	2	2	English	2	2	4	3	3	161971	2.6	-	Unknown	65.4	71.5671	No	Frontal	Grade 4	13.1	94	70	Yes	Yes	1	1	1
UCSF	Development	White	2	2	English	2	2	1	1	2	57538	19.7	-	Unknown	152	52.3068	No	Temporal	Grade 4	132.7	80	NA	Yes	Yes	1	1	2
UCSF	Development	White	2	2	English	2	2	5	2	3	62463	18.4	-	Unknown	270	60.0274	No	Frontal	Grade 4	20.7	85	NA	Yes	Yes	1	2	2
UCSF	Development	White	2	2	English	2	1	1	3	3	47042	19.1	-	Unknown	314	71.6	No	Parietal	Grade 4	110.7	57	60	Yes	Yes	1	Unknown	2
UCSF	Development	White	2	2	English	2	1	1	1	1	31795	26	-	Unknown		56.4055	No	Temporal	Grade 4	76.4	79	90	Yes	No	2	Unknown	2
UCSF	Development	White	2	2	English	2	2	1	1	1	158887	3.2	-	Unknown	54.7	50.2521	No	Frontal	Grade 4	7.07	28	NA	Yes	Unknown	1	3	1
UCSF	Development	White	2	2	English	2	1	1	4	1			Engineer	2		47.0822	No	Frontal	Grade 4	128.1	73	NA	Unknown	Unknown	1	1	2
UCSF	Development	White	2	2	English	2	2	4	3	3	67846	14.4	-	Unknown	124	68.9699	No	Multifocal	Grade 4	172.3	30	60	Yes	Yes	1	Unknown	2
UCSF	Development	White	2	2	English	2	2	1	1	1	83934	5.8	-	Unknown	89.5	52.4274	No	Temporal	Grade 4	27.6	60	NA	Yes	Yes	1	1	2
UCSF	Development	White	2	2	English	2	1	1	3	1	172009	3.6		Unknown	17.7	69.6438	No	Temporal	Grade 4	91.1	68	90	Yes	Yes	1	3	1
UCSF	Development	White	2	2	English	2	1	1	1	1	79259	11.2	-	Unknown	52.6	57.2521	Yes	Frontal	Grade 4	22.4	62	90	Yes	Yes	1	2	2
UCSF	Development	Native Hawaiians and other Pacific Islanders	2	1	English	2	1	5	1	1	121756	5.1	-	Unknown		61.5425	No	Parietal	Grade 4	42	80	80	Yes	Yes	1	Unknown	2
UCSF	Development	Unknown	Unknown	Unknown	English	2	1	1	1	1	158094	3.2	-	Unknown	117	67.1918	No	Temporal	Grade 4	159	50	NA	Unknown	Unknown	1	2	2
UCSF	Development	White	2	2	English	2	2	3	3	3	62366	15	-	Unknown	88.7	67.137	Yes	Temporal	Grade 4	109.2	36	60	No	No	2	0	2
UCSF	Development	White	2	2	English	2	2	1	3	1	78448	6.9	-	Unknown		65.989	Yes	Frontal	Grade 4	84.6	17	NA	Yes	Yes	1	Unknown	2
UCSF	Development	White	2	2	English	2	1	1	3	3	101069	7.8	-	Unknown	72.1	64.7973	No	Temporal	Grade 4	9.31	43	NA	Yes	Unknown	1	2	2
UCSF	Development	White	2	2	English	2	1	1	1	1	62463	18.4	-	Unknown	270	24.0986	No	Parietal	Grade 4	185.1	96	60	Yes	Yes	1	1	2
UCSF	Development	White	2	2	English	2	1	3	1	2	83026	12.3	Disabled	Disability	22.6	37.6274	Yes	Multifocal	Grade 4	88.8	61	90	Yes	Yes	1	1	1
UCSF	Development	White	2	2	English	2	1	1	1	3	76468	7.5	-	Unknown		63.4822	No	Temporal	Grade 4	56	67	NA	Yes	No	2	Unknown	2
UCSF	Development	White	2	2	English	2	2	1	3	3	102244	6.7	-	Unknown	58.5	71.3452	No	Temporal	Grade 4	176.6	55	70	Yes	Yes	1	0	2
UCSF	Development	White	2	2	English	2	2	1	3	3	33342	43.7	-	Unknown	126	65.8164	Yes	Frontal	Grade 4	25.9	70	80	Yes	Yes	1	1	2
UCSF	Development	White	2	2	English	2	1	1	3	3	61167	17.1	-	Unknown	90.8	72.1726	Yes	Frontal	Grade 4	71.3	79	70	Yes	Yes	2	0	2
UCSF	Development	White	2	2	English	2	2	1	1	2	96029	8.2	disabled	Disability	43.8	60.6164	Yes	Temporal	Grade 4	138.8	74	80	Yes	Yes	1	Unknown	2
UCSF	Development	White	2	2	English	2	1	1	1	1	138381	5.3	Director at oracle	1	9.9	56.5753	No	Multifocal	Grade 4	135.6	37	90	Yes	Yes	1	6	1
UCSF	Development	White	2	2	English	2	1	1	1	1	86643	7.2	-	Unknown		46.1205	Yes	Temporal	Grade 4	41.1	13	80	Yes	Yes	2	0	2
UCSF	Development	White	2	2	English	2	1	1	3	3	182603	3.9	-	Unknown	16.5	67.5479	Yes	Parietal	Grade 4	101.6	67	NA	Yes	Yes	1	2	2
UCSF	Development	White	2	2	English	2	2	1	1	Unknown	64802	16.3	-	Unknown	113	58.7425	No	Temporal	Grade 4	23.6	29	40	No	No	1	2	2
UCSF	Development	White	2	2	English	2	2	4	1	2	66205	34.1	disabled	Disability	77.2	51.8712	Yes	Multifocal	Grade 4	14.9	44	80	Yes	Yes	1	4	1
UCSF	Development	White	2	2	English	2	2	1	2	2	106575	7.2	-	Unknown	56.7	41.3726	No	Parietal	Grade 4	95.4	39	80	Yes	Yes	1	Unknown	2
UCSF	Development	White	2	2	English	2	1	1	1	3			-	Unknown		75.1288	Yes	Temporal	Grade 4	39.6	76	80	Yes	No	2	0	2
UCSF	Development	White	2	2	English	2	1	5	1	1	85149	9.8	-	Unknown	51.6	41.0575	No	Frontal	Grade 4	149.6	78	80	Yes	Unknown	1	6	1
UCSF	Development	Unknown	Unknown	Unknown	Unknown	2	2	Unknown	1	Unknown	130964	3	-	Unknown		54.3233	No	Frontal	Grade 4	106.4	49	NA	Unknown	Unknown	1	2	2
UCSF	Development	White	2	2	English	2	2	1	1	2	95131	8.8	disabled	Disability	47.6	51.1178	Yes	Frontal	Grade 4	83.3	48	90	Yes	Yes	1	4	1
UCSF	Development	White	2	2	English	2	2	1	3	3	41892	23	-	Unknown		74.6082	Yes	Frontal	Grade 4	150.6	17	NA	Yes	Yes	2	0	2
UCSF	Development	White	2	2	English	2	1	1	3	3	132669	4.1	-	Unknown		75.4712	No	Parietal	Grade 4	57.1	41	70	Yes	No	2	Unknown	2
UCSF	Development	White	2	2	English	2	1	1	1	3	115789	7.6	-	Unknown	19	66.9699	Yes	Occipital	Grade 4	97.7	68	70	Yes	Yes	1	2	1
UCSF	Development	White	2	2	English	2	2	1	1	1	111410	6.5	Physician	2		54.0685	No	Multifocal	Grade 4	61.2	44	80	Yes	Yes	2	0	2
UCSF	Development	White	2	2	English	2	1	5	3	3	85614	6.2	-	Unknown	62.9	76.6932	No	Temporal	Grade 4	37.2	76	90	Yes	Yes	1	1	2
UCSF	Development	White	2	2	English	2	1	1	3	3	53204	15	-	Unknown	311	39.0932	Yes	Temporal	Grade 4			80	Yes	No	1	3	2
UCSF	Development	White	2	2	English	2	2	1	3	3	78077	8.1	-	Unknown	46.2	76.7562	Yes	Temporal	Grade 4	21.2	97	90	Yes	Yes	1	0	2
UCSF	Development	White	2	2	English	2	2	1	1	3	88809	9.2	-	Unknown	92.6	64.1699	Yes	Parietal	Grade 4	39.7	55	80	Yes	Yes	1	3	1
UCSF	Development	White	2	2	English	2	2	1	1	3	66612	13.3	-	Unknown		64.1644	No	Temporal	Grade 4	10.7	48	80	Yes	Yes	2	Unknown	2
UCSF	Development	White	2	2	English	2	1	1	1	1	80249	11	-	Unknown	174	50.8877	Yes	Frontal	Grade 4	57.6		90	Yes	Yes	1	2	2
UCSF	Development	White	2	2	English	2	2	1	1	Unknown	130277	7.3	-	Unknown	28.3	55.9781	Yes	Temporal	Grade 4	29.9	58	80	Yes	Yes	1	1	2
UCSF	Development	White	2	2	English	2	1	1	1	1	205912	2.8		Unknown	25.4	49.4795	Yes	Parietal	Grade 4	73.8	59	80	No	Yes	1	1	1
UCSF	Development	White	2	2	English	2	1	1	1	3	131140	4.8	-	Unknown	31.2	41.7863	Yes	Multifocal	Grade 4	47.9	93	90	Yes	Yes	1	1	2
UCSF	Development	White	2	2	English	2	1	1	1	Unknown	125495	7.2		Unknown	436	63.3397	Yes	Temporal	Grade 4	13.9	92	80	Yes	No	2	Unknown	2
UCSF	Development	White	2	2	English	2	2	1	3	1	102238	5.7		Unknown	39.6	67.7041	Yes	Parietal	Grade 4	29.4	70	80	Yes	Yes	1	2	1
UCSF	Development	White	2	2	English	2	1	1	3	3	22468	26.4		Unknown	151	77.1151	No	Frontal	Grade 4	131.8	47	70	Yes	Yes	2	Unknown	2
UCSF	Development	White	2	2	English	2	2	1	1	Unknown	102677	7.5		Unknown	281	54.5014	Yes	Parietal	Grade 4	43	81	80	Yes	Yes	1	1	2
UCSF	Development	White	2	2	English	2	1	1	1	1	190250	4.6	construction manager	1	27.4	62.4877	No	Multifocal	Grade 4	5.57	66	80	No	Yes	1	2	1
UCSF	Development	White	2	2	English	2	1	1	1	2	174419	7.2	-	Unknown	1.5	55.6356	Yes	Parietal	Grade 4	51.5	51	70	Yes	Yes	2	Unknown	2
UCSF	Development	White	2	2	English	2	1	1	1	2	54870	15.8	disabled	Disability		53.9288	Yes	Temporal	Grade 4	100.7	87	80	Yes	No	1	2	2
UCSF	Development	Asian	2	1	English	2	1	1	1	3	250000	3	-	Unknown	35.3	52.1123	Yes	Temporal	Grade 4	9.49	89	90	Yes	Yes	1	2	1
UCSF	Development	White	2	2	English	2	1	1	3	3	85149	9.8	-	Unknown	51.7	74.5918	No	Parietal	Grade 4	61.5	65	90	Yes	Yes	1	2	1
UCSF	Development	Unknown	Unknown	Unknown	English	2	2	1	1	1	36406	36.5	-	Unknown		55.7397	Yes	Multifocal	Grade 4	118.6	63	70	Yes	Yes	1	2	2
UCSF	Development	White	2	2	English	2	2	5	2	1			graphic designer	2		49.8548	Yes	Temporal	Grade 4	37.5	83	70	Yes	Yes	1	1	1
UCSF	Development	White	2	2	English	2	1	5	3	3	75542	13.3		Unknown	55.4	66.4493	No	Frontal	Grade 4	149.3	67	90	Yes	Yes	1	2	1
UCSF	Development	Asian	2	1	English	2	1	1	3	3	185588	6.9	-	Unknown	36.6	81.7014	Yes	Frontal	Grade 4	135.4	34	90	Yes	Yes	1	Unknown	2
UCSF	Development	White	2	2	English	2	1	1	1	2	201099	5.2	disbaled	Disability	16.9	60.8521	Yes	Temporal	Grade 4	27.2	84	100	Yes	No	1	2	1
UCSF	Development	Unknown	Unknown	Unknown	Unknown	Unknown	1	Unknown	4	Unknown	74867	10.1	-	Unknown	26.1	41.17	Yes	Frontal	Grade 2-3	132.834	100	90	No	No	2	0	2
UCSF	Development	Unknown	Unknown	Unknown	English	2	2	1	4	Unknown	205912	2.8		Unknown	25.9	45.44	Yes	Brainstem, insular, basal ganglia, or thalamus	Grade 2-3	39.73	39	90	No	Yes	2	0	2
UCSF	Development	White	2	2	English	2	2	1	1	1	115087	7.2	speech pathologist	2	18.1	33.15	Yes	Frontal	Grade 2-3	42.059	97	90	Yes	Yes	1	2	2
UCSF	Development	White	2	2	English	2	1	1	1	1	134652	5.9	teacher	2	3	40.79	Yes	Frontal	Grade 2-3	8.86	100	100	Yes	Yes	1	2	2
UCSF	Development	White	2	2	English	2	1	1	1	1	159898	4	photographer	3	37.1	22.08	Yes	Frontal	Grade 2-3	26.79	93	90	Yes	Yes	1	3	1
UCSF	Development	White	2	2	English	2	1	1	2	1	116970	9.7	travel agent	4	3	47.41	Yes	Frontal	Grade 2-3	8.48	100	NA	No	No	2	0	2
UCSF	Development	White	2	2	Non-English	2	2	1	4	3	112795	9.1		Unknown	4.1	67.38	Yes	Frontal	Grade 2-3	186.254	40	90	No	Yes	2	0	2
UCSF	Development	White	2	2	English	2	2	1	1	3	183882	5		Unknown	12	42.59	No	Frontal	Grade 2-3	11.68	100	100	No	No	1	1	2
UCSF	Development	White	2	2	English	2	2	1	1	1	178128	4.1	product manager	1	45.4	28.67	Yes	Temporal	Grade 2-3	33.3457	88	90	Yes	Yes	1	2	1
UCSF	Development	White	2	2	English	2	1	3	1	1	139043	6.5	Architect and furniture designer	2	1.8	58.88	Yes	Frontal	Grade 2-3	46.79	100	80	No	No	1	2	1
UCSF	Development	White	1	1	English	2	2	5	4	1	110887	7.2	housekeeping	5	54.2	34.98	Yes	Temporal	Grade 2-3	28.0252	96	NA	No	Unknown	2	0	2
UCSF	Development	White	2	2	English	2	1	1	4	1	70876	8.3	electrician	7		33.79	Yes	Frontal	Grade 2-3	23.009	100	NA	No	Yes	2	0	2
UCSF	Development	White	2	2	English	2	1	1	1	2	172009	3.6		Unknown	17.3	45.84	No	Frontal	Grade 2-3	69.24	98	90	No	No	1	3	2
UCSF	Development	White	2	2	English	2	2	1	4	2	51770	14.9		Unknown		37.47	Yes	Frontal	Grade 2-3	56.9105	34	NA	No	Yes	2	0	2
UCSF	Development	Asian	2	1	English	2	2	1	1	2	221632	2.8		Unknown	58.8	32.96	Yes	Brainstem, insular, basal ganglia, or thalamus	Grade 2-3	46.2	100	90	Yes	Yes	1	3	2
UCSF	Development	Other	1	1	Non-English	Unknown	1	1	4	1			field manager	1		36.34	Yes	Parietal	Grade 2-3	44.4538	100	NA	No	Unknown	2	0	2
UCSF	Development	White	2	2	English	2	2	5	4	2	201099	5.2		Unknown	17.4	28.65	Yes	Temporal	Grade 2-3	114.87	87	80	Yes	Yes	1	1	2
UCSF	Development	White	2	2	English	2	2	1	4	3	85614	6.2		Unknown	57.7	50.78	No	Frontal	Grade 2-3	23.0957	98	90	Yes	No	1	1	2
UCSF	Development	White	2	2	English	2	1	1	4	1	53825	19.1	sheet metal worker	7	106	42.71	Yes	Frontal	Grade 2-3	40.8271	100	NA	No	No	2	0	2
UCSF	Development	American Indian/Alaska Native	Unknown	1	English	2	1	1	4	2	75542	13.3		Unknown	55.2	40.73	Yes	Temporal	Grade 2-3	29.8107	98	80	Yes	Yes	2	0	2
UCSF	Development	White	2	2	English	2	1	1	4	1	182603	3.9	Architect	2	17	34.27	Yes	Frontal	Grade 2-3	8.44175	100	90	Yes	Yes	2	0	2
UCSF	Development	White	2	2	English	2	1	1	4	Unknown	57697	12.2		Unknown		34.38	Yes	Brainstem, insular, basal ganglia, or thalamus	Grade 2-3	60.1165	88	NA	No	Unknown	2	0	2
UCSF	Development	Native Hawaiians and other Pacific Islanders	2	1	English	2	1	1	4	1	105106	4.9	Blockbuster video	5	468	27.63	Yes	Frontal	Grade 2-3	74.58	100	NA	No	Unknown	2	0	2
UCSF	Development	White	2	2	English	2	1	1	4	1			communications	3		38.04	Yes	Frontal	Grade 2-3	118.417	74	NA	No	Unknown	2	0	2
UCSF	Development	White	2	2	English	2	1	5	4	1	93902	5.9	marketing	2		34.03	Yes	Parietal	Grade 2-3	85.6893	99	NA	No	Yes	2	0	2
UCSF	Development	White	2	2	English	2	2	1	4	1	65502	10.7	clinic nurse specialist	2		43.62	NA	Frontal	Grade 2-3	43.0819	91	NA	Yes	Yes	2	0	2
UCSF	Development	White	2	2	English	2	2	1	4	1	61167	17.1	collections manager	1	90	46.32	Yes	Frontal	Grade 2-3	12.1672	100	90	Yes	Yes	2	0	2
UCSF	Development	Unknown	Unknown	Unknown	English	2	1	5	4	Unknown	76792	8.7		Unknown	114	36.6	Yes	Frontal	Grade 2-3	22.3293	97	NA	No	Unknown	2	0	2
UCSF	Development	Unknown	Unknown	Unknown	English	2	1	1	4	2	43520	32.5		Unknown	280	43.26	Yes	Frontal	Grade 2-3	35.992	97	NA	No	Unknown	2	0	2
UCSF	Development	White	2	2	English	2	1	1	4	3	71846	12.8	car painter	7	34.6	35.03	NA	Temporal	Grade 2-3	143.233	33	90	Yes	Yes	2	0	2
UCSF	Development	White	2	2	English	2	2	1	1	3	87615	7.9		Unknown	87.4	61.16	Yes	Brainstem, insular, basal ganglia, or thalamus	Grade 2-3	86.4	89	90	Yes	Yes	2	0	2
UCSF	Development	White	2	2	English	2	2	1	1	1	91236	7.7	Aide	5	83.1	34.09	No	Frontal	Grade 2-3	35.8185	100	90	Yes	Yes	2	0	2
UCSF	Development	White	2	2	English	2	2	5	2	2	69712	6.3		Unknown	156	28.62	Yes	Frontal	Grade 2-3	12.13	100	90	No	No	2	0	2
UCSF	Development	White	2	2	English	2	2	1	4	3	80571	10.3		Unknown	106	39.63	Yes	Frontal	Grade 2-3	38.2224	95	90	Yes	Yes	1	1	2
UCSF	Development	White	2	2	English	2	2	1	4	2	94011	7.2		Unknown	190	49.91	Yes	Temporal	Grade 2-3	69.3217	72	NA	No	No	2	0	2
UCSF	Development	White	2	2	English	2	1	1	4	1	121444	4.4	instructor at selma united school dist	2	199	26.86	Yes	Frontal	Grade 2-3	6.67529	100	90	Yes	Yes	2	0	2
UCSF	Development	White	2	2	English	2	1	5	4	2	51820	16.3		Unknown	197	41.05	NA	Frontal	Grade 2-3	39.9284	99	NA	No	Unknown	2	0	2
UCSF	Development	White	2	2	English	2	1	1	4	1	81599	7.9	real estate agent	3	183	41.97	NA	Frontal	Grade 2-3	28.1969	100	NA	No	Unknown	2	0	2
UCSF	Development	White	2	2	English	2	1	5	1	2	141399	6.6		Unknown	14.4	40.9	NA	Frontal	Grade 2-3	158.182	82	NA	Yes	Yes	2	0	2
UCSF	Development	White	2	2	English	2	1	3	4	2	104476	12.4	disabled	Disability	4.4	42.97	Yes	Frontal	Grade 2-3	32.9345	96	NA	No	No	2	0	2
UCSF	Development	White	2	2	English	2	1	5	4	1	114622	7.7	clerk	4	103	35.22	Yes	Frontal	Grade 2-3	28.2991	86	NA	No	Unknown	2	0	2
UCSF	Development	White	2	2	English	2	2	1	2	2	63994	17.9	disabled	Disability	203	25.22	Yes	Brainstem, insular, basal ganglia, or thalamus	Grade 2-3	14.25	91	90	Yes	Yes	1	2	1
UCSF	Development	White	1	1	English	2	1	1	4	1	67407	12.3	Navy/E-5	Armed Forces	207	28.21	Yes	Brainstem, insular, basal ganglia, or thalamus	Grade 2-3	70.3482	93	NA	No	Unknown	2	0	2
UCSF	Development	White	2	2	English	2	1	1	4	1	105284	6.9	lieutenant	Armed Forces	510	34.89	Yes	Brainstem, insular, basal ganglia, or thalamus	Grade 2-3	52.9412	80	NA	Yes	Yes	1	unknown	2
UCSF	Development	White	1	1	English	2	1	1	1	1	134652	5.9		Unknown	2.5	35.27	Yes	Frontal	Grade 2-3	28.75	100	90	No	No	1	1	1
UCSF	Development	White	Unknown	Unknown	English	2	1	3	1	3	125636	8.7	cisco manager	2	497	58.6	No	Frontal	Grade 2-3	1.71	100	90	No	No	1	unknown	2
UCSF	Development	White	2	2	English	2	1	1	4	1	130277	7.3	food brokerage	4	31.8	41.32	No	Frontal	Grade 2-3	155.666	91	90	Yes	Yes	1	2	1
UCSF	Development	White	Unknown	Unknown	English	2	1	1	4	1	109544	7.5	musician	2	30.8	38.35	No	Frontal	Grade 2-3	12.7469	93	90	Yes	Yes	1	2	1
UCSF	Development	White	2	2	English	2	1	5	4	2	73526	13.7		Unknown		33.78	Yes	Brainstem, insular, basal ganglia, or thalamus	Grade 2-3	94.3208	65	NA	Yes	Unknown	2	0	2
UCSF	Development	Other	2	1	English	2	1	5	4	1	96231	3.5	supervisor	3		24.32	NA	Parietal	Grade 2-3	13.1616	100	NA	No	Unknown	2	0	2
UCSF	Development	White	2	Unknown	English	2	2	1	4	2	51462	18.2		Unknown	95.2	34.04	Yes	Frontal	Grade 2-3	30.9073	96	NA	No	Unknown	2	0	2
UCSF	Development	White	2	2	English	2	2	1	4	1	96554	8.8	paralegal	3	109	43.33	Yes	Parietal	Grade 2-3	23.7584	100	NA	No	Yes	2	0	2
UCSF	Development	White	2	2	English	2	2	1	4	2	76508	6.6		Unknown		30.3	No	Parietal	Grade 2-3	33.3975	97	NA	No	No	2	0	2
UCSF	Development	White	2	2	English	2	1	1	4	2	49490	23.1		Unknown	283	24.11	Yes	Frontal	Grade 2-3	96.4219	83	NA	Yes	Yes	2	0	2
UCSF	Development	White	2	2	English	2	2	1	4	1	67846	14.4		Unknown	120	37.85	Yes	Frontal	Grade 2-3	4.8078	100	90	Yes	Yes	1	1	1
UCSF	Development	White	2	2	English	2	2	1	4	1	158952	4	consultant	2	402	33.68	Yes	Frontal	Grade 2-3	18.0754	92	90	Yes	Yes	2	0	2
UCSF	Development	White	2	2	English	2	1	1	4	2	118228	5.1	disabled	Disability	36.6	46.77	Yes	Brainstem, insular, basal ganglia, or thalamus	Grade 2-3	54.8983	73	80	Yes	No	2	0	2
UCSF	Development	White	2	2	English	2	1	5	1	2	55888	18.5		Unknown	3.5	26.74	No	Brainstem, insular, basal ganglia, or thalamus	Grade 2-3	29.9103	63	100	Yes	Yes	2	0	2
UCSF	Development	White	2	2	English	2	1	1	4	2	125731	6		Unknown	30.2	35.38	Yes	Frontal	Grade 2-3	9.61191	100	NA	No	No	1	1	1
UCSF	Development	White	2	2	English	2	1	5	1	1	84517	8.7	parts couterman	5	58.4	24.53	No	Frontal	Grade 2-3	8.33057	100	100	Yes	Yes	1	2	1
UCSF	Development	White	2	2	English	2	2	1	1	2	131688	5.4		Unknown	504	31.33	Yes	Frontal	Grade 2-3	111.355	85	NA	Yes	Yes	1	unknown	2
UCSF	Development	White	2	2	English	2	2	5	1	1	147080	5.6	finance manager	1	20.2	35.86	Yes	Frontal	Grade 2-3	30.3907	100	90	Yes	Yes	1	1	1
UCSF	Development	White	2	2	English	2	1	1	1	2	88809	9.2		Unknown	86.9	42.66	Yes	Frontal	Grade 2-3	33.4183	79	90	Yes	Yes	2	0	2
UCSF	Development	White	2	2	English	2	2	1	1	1	100668	5.9		Unknown	38.6	30.39	Yes	Temporal	Grade 2-3	20.4682	100	90	Yes	Yes	2	0	2
UCSF	Development	White	2	2	English	2	1	1	4	2	84756	8.2		Unknown	503	28.84	No	Frontal	Grade 2-3	65.0235	97	NA	Yes	Yes	2	0	2
UCSF	Development	White	2	2	English	2	1	1	1	1	58846	21.6	pilot	3		36.7	Yes	Frontal	Grade 2-3	82.7602	99	100	Yes	Yes	1	2	1
UCSF	Development	Native Hawaiians and other Pacific Islanders	2	1	English	2	2	1	1	1	174350	4.8	Administrator	1	36.4	39.3	No	Temporal	Grade 2-3	44.1269	100	80	Yes	Yes	1	1	2
UCSF	Development	Black/African American	2	1	English	2	1	5	1	1	66136	14.4		Unknown	217	23.41	Yes	Temporal	Grade 2-3	9.05	100	NA	No	No	2	0	2
UCSF	Development	White	2	2	English	2	1	3	1	1	68388	14.6	dentist	2	228	46.82	Yes	Frontal	Grade 2-3	12.4724	71	NA	No	Yes	2	0	2
UCSF	Development	Native Hawaiians and other Pacific Islanders	2	1	English	2	2	2	1	2	93995	13		Unknown	3	45.48	NA	Brainstem, insular, basal ganglia, or thalamus	Grade 2-3	171.386	72	NA	Yes	Yes	2	0	2
UCSF	Development	White	2	2	English	2	2	3	1	1	58942	11.9	medical assistant	3		31.92	No	Frontal	Grade 2-3	12.6002	100	100	No	Yes	2	unknown	2
UCSF	Development	White	2	2	English	2	1	1	1	1	82894	10		Unknown	239	31.95	Yes	Parietal	Grade 2-3	42.3274	98	NA	No	Unknown	2	0	2
UCSF	Development	White	2	2	English	2	1	1	1	3	74190	9.1		Unknown		55.53	Yes	Parietal	Grade 2-3	4.47916	100	90	Yes	Yes	1	1	1
UCSF	Development	White	2	2	English	2	2	5	1	2	47074	20		Unknown	270	50.78	No	Parietal	Grade 2-3	75.9869	95	80	Yes	Yes	2	0	2
UCSF	Development	White	2	2	English	2	1	5	2	2	106597	5.5	disabled	Disability	73.3	24.99	Yes	Temporal	Grade 2-3	55.6959	100	100	Yes	Yes	1	4	2
UCSF	Development	White	2	2	English	2	1	1	1	1	178080	2.3	self employed	Self-employed	486	43.47	Yes	Brainstem, insular, basal ganglia, or thalamus	Grade 2-3	33.8835	88	NA	Yes	Yes	2	0	2
UCSF	Development	White	2	2	English	2	2	1	1	3	78290	13		Unknown	110	49.23	Yes	Frontal	Grade 2-3	60.6973	88	90	Yes	Yes	2	0	2
UCSF	Development	White	2	2	English	2	1	1	1	1	131696	3.8	consultant	2		35.03	NA	Frontal	Grade 2-3	56.7631	92	100	Yes	No	1	1	2
UCSF	Development	White	2	2	English	2	2	1	1	1	43520	32.5	RN	2	281	28.24	No	Temporal	Grade 2-3	102.548	95	100	Yes	Yes	2	0	2
UCSF	Development	White	2	2	English	2	2	5	1	1	47575	18.7	financial case MGR	2		29.98	No	Parietal	Grade 2-3	24.9105	83	NA	Yes	Yes	2	0	2
UCSF	Development	White	2	2	English	2	2	5	2	1	94028	12	disabled	Disability	27.8	32.16	No	Frontal	Grade 2-3	4.39515	100	90	No	No	2	0	2
UCSF	Development	Other	1	1	English	2	1	5	1	2	54483	16.6		Unknown		46.35	Yes	Frontal	Grade 2-3	36.1582	63	100	Unknown	Yes	1	2	1
UCSF	Development	White	2	2	English	2	1	1	1	2	174350	4.8		Unknown	33.4	33.8	Yes	Frontal	Grade 2-3	68.188	86	100	Yes	Yes	1	2	1
UCSF	Development	White	2	2	English	2	2	5	1	2	128452	5.2		Unknown	53.5	39.64	Yes	Frontal	Grade 2-3	132.44	98	90	Yes	Yes	1	2	2
UCSF	Development	White	2	2	English	2	1	1	1	Unknown	130855	3		Unknown		27.96	Yes	Brainstem, insular, basal ganglia, or thalamus	Grade 2-3	98.3241	75	NA	Yes	No	2	0	2
UCSF	Development	White	2	2	English	2	2	3	2	1	139926	2.5		Unknown		48.27	Yes	Frontal	Grade 2-3	26.7605	100	80	No	No	2	unknown	2
UCSF	Development	White	2	2	English	2	1	1	4	3	110656	2.6		Unknown	113	65.44	No	Frontal	Grade 2-3	201.997	88	80	Yes	Yes	1	1	1
UCSF	Development	White	2	2	English	2	1	5	1	1	73526	13.7	maintenance	7		27.58	Yes	Parietal	Grade 2-3	30.67	100	80	Yes	Yes	1	2	2
UCSF	Development	White	2	2	English	2	1	1	1	1	86271	6.9	sales	5		48.37	No	Frontal	Grade 2-3	31.4967	71	90	Yes	No	1	1	1
UCSF	Development	White	2	2	English	2	2	1	1	1			Homemaker	5	186	38.25	Yes	Brainstem, insular, basal ganglia, or thalamus	Grade 2-3	91.1599	82	90	Yes	Yes	1	1	2
UCSF	Development	White	2	2	English	2	1	1	1	1	80214	10.5	sales	5	104	51.28	No	Brainstem, insular, basal ganglia, or thalamus	Grade 2-3	146.583	52	90	Yes	Yes	2	0	2
UCSF	Development	White	2	2	English	2	2	3	1	2	111423	5.7		Unknown	20.7	47.9	Yes	Frontal	Grade 2-3	10.87	94	NA	No	No	2	0	2
UCSF	Development	White	2	2	English	2	1	1	1	1	79423	10.9	quality engineer	2	101	29.28	Yes	Brainstem, insular, basal ganglia, or thalamus	Grade 2-3	46.4422	86	90	Yes	Yes	1	1	1
UCSF	Development	Other	1	1	Non-English	1	2	1	2	1	81318	11.8	line worker	9	88.1	46.25	Yes	Frontal	Grade 2-3	135.782	91	80	Yes	No	2	0	2
UCSF	Development	White	2	2	English	2	2	1	1	2	72349	10.1		Unknown	97.5	42.32	NA	Temporal	Grade 2-3	40.5044	100	90	Yes	Yes	2	0	2
UCSF	Development	White	2	2	English	2	1	5	4	2	92980	5.6	disability	Disability	116	28.79	Yes	Frontal	Grade 2-3	135.05	97	90	Yes	No	2	0	2
UCSF	Development	White	2	2	English	2	2	1	1	1	39712	26.6		Unknown		39.06	NA	Brainstem, insular, basal ganglia, or thalamus	Grade 2-3	22.3644	96	90	Yes	No	1	1	1
UCSF	Development	White	2	2	English	2	1	5	1	1	66897	8.8	Security force	5		33.46	Yes	Brainstem, insular, basal ganglia, or thalamus	Grade 2-3	32.9562	57	NA	No	No	2	0	2
UCSF	Development	White	2	2	English	2	1	1	1	1	111423	7.3	Athletic director	3		35.33	Yes	Frontal	Grade 2-3	9.43835	80	100	Yes	Yes	1	1	1
UCSF	Development	White	2	2	English	2	1	1	1	1	62453	22.9		Unknown	182	39.65	NA	Temporal	Grade 2-3	66.183	95	90	Yes	No	1	3	1
UCSF	Development	White	2	2	English	2	1	1	3	1	54835	21.6	Director of leasing	1		43.99	Yes	Frontal	Grade 2-3	96.1154	68	NA	Yes	Yes	1	1	2
UCSF	Development	Other	1	1	English	2	1	1	2	2	50649	21.6	disabled	Disability	97	49.64	Yes	Frontal	Grade 2-3	92.3452	99	90	Yes	Yes	2	0	2
UCSF	Development	White	2	2	English	2	1	1	3	3	77162	11.5		Unknown	379	71.8	Yes	Frontal	Grade 2-3	13.3415	98	NA	No	Yes	2	0	2
UCSF	Development	White	2	2	English	2	2	1	1	1			community service	3	516	49.09	Yes	Temporal	Grade 2-3	31.85	77	NA	Yes	No	1	1	2
UCSF	Development	White	2	2	English	2	1	1	1	1	71602	10.4	engineer	2		47.49	Yes	Brainstem, insular, basal ganglia, or thalamus	Grade 2-3	70.1	93	90	Yes	Yes	2	unknown	2
UCSF	Development	White	2	2	English	2	2	1	1	1	125495	7.2	substitute teacher	2	443	41.79	Yes	Brainstem, insular, basal ganglia, or thalamus	Grade 2-3	69.5654	74	90	Yes	Yes	1	2	2
UCSF	Development	White	2	2	English	2	2	1	1	2	159804	5.1	disabled	Disability	112	34.76	Yes	Temporal	Grade 2-3	4.85	75	90	Yes	Yes	1	1	1
UCSF	Development	White	2	2	English	2	1	5	1	1	41763	20	laborer	9		44.43	Yes	Brainstem, insular, basal ganglia, or thalamus	Grade 2-3	52.4058	68	NA	No	Unknown	2	0	2
UCSF	Development	White	2	2	English	2	1	1	1	1	86352	8.5		Unknown	128	36.11	Yes	Frontal	Grade 2-3	52.1929	92	100	Yes	No	2	0	2
UCSF	Development	White	2	2	English	2	2	3	3	3	71944	14.6		Unknown		48.35	Yes	Brainstem, insular, basal ganglia, or thalamus	Grade 2-3	42.37	94	70	Yes	Yes	1	1	2
UCSF	Development	Other	1	1	Non-English	1	1	1	3	1	75542	13.3	farmer	6	50.1	44.93	Yes	Frontal	Grade 2-3	12.86	100	90	No	No	2	0	2
UCSF	Development	White	2	2	English	2	1	1	1	1	73500	5.2	soil conservationist	2		22.33	Yes	Frontal	Grade 2-3	76.3	98	NA	Yes	Yes	1	1	2
UCSF	Development	White	2	2	English	2	1	1	1	3	109544	7.5		Unknown	29.1	46.32	Yes	Brainstem, insular, basal ganglia, or thalamus	Grade 2-3	26.22	83	90	No	Yes	2	0	2
UCSF	Development	White	2	2	English	2	2	5	1	2	53825	19.1	disabled	Disability	108	39.05	Yes	Frontal	Grade 2-3	71.48	76	90	Yes	Yes	2	unknown	2
UCSF	Development	White	2	2	English	2	2	1	1	1	186261	3.2	biologist	2		29.96	Yes	Frontal	Grade 2-3	14.78	95	90	No	No	2	0	2
UCSF	Development	Other	1	1	English	2	1	1	4	1	143938	9.9	garbage collector/driver	8	3.1	47.94	Yes	Temporal	Grade 2-3	19.25	99	100	No	Yes	2	0	2
UCSF	Development	White	2	2	English	2	2	1	1	2	62243	15.9		Unknown		30.13	No	Frontal	Grade 2-3	8.43	100	100	Yes	Yes	2	0	2
UCSF	Development	White	2	2	English	2	1	1	1	1	63071	9.6	independent contractor	6		34.62	Yes	Brainstem, insular, basal ganglia, or thalamus	Grade 2-3	66.99	62	90	Yes	Yes	1	3	1
UCSF	Development	White	2	2	English	2	1	5	4	2	79154	18		Unknown	385	31.21	Yes	Frontal	Grade 2-3	18.2	100	90	No	No	2	0	2
UCSF	Development	White	2	2	English	2	2	3	1	1	84153	13.5	associate professor	2	386	51.41	Yes	Brainstem, insular, basal ganglia, or thalamus	Grade 2-3	12.58	87	NA	No	No	1	1	1
UCSF	Development	White	2	2	English	2	2	3	1	1	117614	4.9	teacher	2	86.4	38.62	Yes	Frontal	Grade 2-3	17.97	92	90	Yes	Yes	2	0	2
UCSF	Development	White	2	2	English	2	1	1	1	1	62809	10.6		Unknown		38.54	Yes	Frontal	Grade 2-3	55.37	100	NA	No	Unknown	2	0	2
UCSF	Development	White	2	2	English	2	2	1	1	1	93469	9.5	area director	1	84.7	36.87	NA	Brainstem, insular, basal ganglia, or thalamus	Grade 2-3	101.37	68	100	Yes	Yes	1	1	1
UCSF	Development	White	2	2	English	2	2	1	1	1	68243	11.3	community relations off	1		58.71	No	Temporal	Grade 2-3	2.72	100	90	No	No	2	0	2
UCSF	Development	White	2	2	English	2	1	1	1	1	99435	4	owner dennis scholl construction	1		39.33	Yes	Parietal	Grade 2-3	55.91	90	90	Yes	Yes	1	1	1
UCSF	Development	Black/African American	2	1	English	2	2	5	1	1	106570	8.5	susbtitute teacher	2	50.5	29.08	No	Brainstem, insular, basal ganglia, or thalamus	Grade 2-3	16.86	100	90	Yes	Yes	1	1	1
UCSF	Development	White	2	2	English	2	1	3	2	2	60750	22		Unknown	169	35	No	Frontal	Grade 2-3	17.82	96	90	Yes	Yes	1	1	2
UCSF	Development	Asian	2	1	English	2	2	1	1	2	80221	14		Unknown	98.1	54.62	Yes	Temporal	Grade 2-3	5.31	43	80	Yes	Yes	1	2	1
UCSF	Development	White	2	2	English	2	2	1	1	2	114318	5.3		Unknown		58.47	No	Temporal	Grade 2-3	97.6	86	90	Yes	No	1	1	2
UCSF	Development	White	2	2	English	2	1	1	4	1	87754	12.6	self employed	Self-employed	483	55.58	Yes	Frontal	Grade 2-3	26.11	100	NA	No	No	2	0	2
UCSF	Development	White	2	2	English	2	2	1	1	2	55466	14.4		Unknown		31.18	Yes	Brainstem, insular, basal ganglia, or thalamus	Grade 2-3	24.08	83	NA	No	Unknown	2	0	2
UCSF	Development	Unknown	Unknown	Unknown	English	2	1	1	4	3	72819	5.6		Unknown		63.1	Yes	Frontal	Grade 2-3	52.2	98	NA	Yes	Yes	2	0	2
UCSF	Development	White	2	2	English	2	1	5	3	2	38325	26		Unknown	109	55.44	Yes	Parietal	Grade 2-3	34.29	100	70	No	Yes	2	0	2
UCSF	Development	White	2	2	English	2	1	1	1	1	83946	10.1	self employed	Self-employed		32.07	Yes	Frontal	Grade 2-3	6.8	100	100	No	No	1	1	2
UCSF	Development	White	2	2	English	2	2	1	1	2	53284	24.6		Unknown	104	36.52	Yes	Frontal	Grade 2-3	33.06	34	90	Yes	Yes	1	2	1
UCSF	Development	White	2	2	English	2	1	1	4	1	68236	9.7	self employed	Self-employed		52.5	Yes	Frontal	Grade 2-3	34.69	100	NA	No	Unknown	2	0	2
UCSF	Development	Other	1	1	English	2	1	5	2	2	65316	16.2	disabled	Disability	98.5	41.88	Yes	Frontal	Grade 2-3	201.64	31	90	Yes	Yes	2	0	2
UCSF	Development	White	2	2	English	2	1	5	1	2	88580	7.5		Unknown		41.38	Yes	Parietal	Grade 2-3	11.81	100	NA	No	Unknown	2	0	2
UCSF	Development	White	2	2	English	2	2	1	1	1	165344	3.7	RN	2	52.8	31.52	NA	Frontal	Grade 2-3	71.78	69	NA	Yes	No	1	2	1
UCSF	Development	White	2	2	English	2	2	1	1	3	76965	7.6		Unknown		57.07	Yes	Brainstem, insular, basal ganglia, or thalamus	Grade 2-3	29.63	68	NA	Yes	No	1	3	1
UCSF	Development	White	2	2	English	2	1	1	1	1	93995	13	Inspector	3	3.6	37.26	Yes	Frontal	Grade 2-3	20.4	93	90	Yes	No	1	1	1
UCSF	Development	White	2	2	English	2	1	1	1	1	118099	4.4	self employed	Self-employed		35.86	Yes	Temporal	Grade 2-3	73.13	98	100	Yes	Yes	2	0	2
UCSF	Development	White	2	2	English	2	2	1	1	2	117546	4.8		Unknown		34.73	No	Brainstem, insular, basal ganglia, or thalamus	Grade 2-3	28.91	55	90	Yes	No	2	0	2
UCSF	Development	White	2	2	English	2	1	1	1	1	39122	20.9	building inspector	3		45.39	Yes	Frontal	Grade 2-3	37.57	100	NA	No	No	2	0	2
UCSF	Development	White	2	2	English	2	1	5	1	1	113017	3.3	self employed	Self-employed	212	28.84	Yes	Brainstem, insular, basal ganglia, or thalamus	Grade 2-3	80.88	62	90	Yes	Yes	1	1	1
UCSF	Development	White	2	2	English	2	1	1	1	1	45233	13.7		Unknown		41.77	Yes	Brainstem, insular, basal ganglia, or thalamus	Grade 2-3	18.43	55	NA	Unknown	Unknown	2	0	2
UCSF	Development	White	2	2	English	2	1	1	1	1	37639	28.1	Construction	7	178	48.3	NA	Brainstem, insular, basal ganglia, or thalamus	Grade 2-3	46.89	55	NA	Yes	No	1	1	1
UCSF	Development	White	2	2	English	2	1	1	4	2	72349	10.1		Unknown	96.8	26.58	Yes	Frontal	Grade 2-3	49.84	94	90	Yes	Yes	1	2	2
UCSF	Development	White	2	2	English	2	1	1	1	2	68760	10.4		Unknown		39.01	Yes	Temporal	Grade 2-3	18.26	100	NA	No	Unknown	1	1	1
UCSF	Development	White	2	2	English	2	2	1	1	1	67422	12.8	Assembler	6	231	49.2	No	Frontal	Grade 2-3	32.13	100	90	Yes	Yes	2	0	2
UCSF	Development	White	2	2	English	2	1	1	1	1	76438	8.4	Orthopedic Surgeon	2		43.19	Yes	Frontal	Grade 2-3	19.67	89	80	Yes	Yes	1	2	1
UCSF	Development	White	2	2	English	2	1	1	1	1	55247	12.5	Teacher	2		39.66	Yes	Frontal	Grade 2-3	52.87	89	80	Yes	Yes	1	unknown	2
UCSF	Development	White	2	2	English	2	2	1	1	2	140441	2.6		Unknown		33.06	Yes	Frontal	Grade 2-3	15.59	100	NA	No	No	1	1	2
UCSF	Development	White	2	2	English	2	2	1	1	3	221632	2.8		Unknown	55.8	63.24	Yes	Frontal	Grade 2-3	65.52	38	NA	Yes	No	1	1	1
UCSF	Development	White	2	2	English	2	1	1	2	1	113008	6.2		Unknown	10.1	22.57	Yes	Frontal	Grade 2-3	31.1	100	90	Yes	Yes	1	1	2
UCSF	Development	White	2	2	English	2	1	1	5	2	118143	7.3		Unknown	41.8	42.31	Yes	Frontal	Grade 2-3	17.69	78	90	Yes	Yes	1	2	1
UCSF	Development	White	2	2	English	2	2	1	1	1	115789	7.6		Unknown	18.7	55.6	Yes	Temporal	Grade 2-3	17.18	100	90	No	No	1	1	2
UCSF	Development	Native Hawaiians and other Pacific Islanders	2	1	English	2	2	1	1	1	114352	5.2	RN	2	519	51.72	NA	Frontal	Grade 2-3	42.88	100	NA	No	Unknown	1	0	2
UCSF	Development	White	2	2	English	2	1	1	1	1	138023	12.4	Analyst	3	3.2	46.84	Yes	Brainstem, insular, basal ganglia, or thalamus	Grade 2-3	51.87	75	100	Yes	No	1	2	1
UCSF	Development	White	2	2	English	2	2	1	1	2	93078	7.3		Unknown		30.73	Yes	Temporal	Grade 2-3	18.61	100	NA	No	Unknown	2	0	2
UCSF	Development	White	2	2	English	2	1	1	1	1	70639	9	Owner	1		44.47	NA	Temporal	Grade 2-3	34.3	84	NA	No	Unknown	2	0	2
UCSF	Development	White	2	2	English	2	2	1	1	3	52542	23.6		Unknown		51.46	Yes	Frontal	Grade 2-3	35.56	89	90	Yes	Yes	1	2	1
UCSF	Development	White	2	2	English	2	1	1	1	3	102238	5.7		Unknown	42.2	52.48	Yes	Parietal	Grade 2-3	9.72	82	90	Yes	No	1	2	2
UCSF	Development	White	2	2	English	2	2	1	1	1	103942	6.2	Manager	1		56.63	NA	Frontal	Grade 2-3	10.14	100	90	No	No	2	0	2
UCSF	Development	White	2	2	English	2	1	1	4	1	110656	2.6		Unknown	113	37.77	Yes	Temporal	Grade 2-3	22.74	100	NA	No	No	1	2	1
UCSF	Development	White	2	2	English	2	1	1	3	3	90984	10.5		Unknown	51.4	69.94	Yes	Brainstem, insular, basal ganglia, or thalamus	Grade 2-3	36.65	73	90	Yes	Yes	1	1	2
UCSF	Development	White	2	2	English	2	2	1	1	3	115789	7.6		Unknown	16.8	59.96	Yes	Frontal	Grade 2-3	210.9	54	90	Yes	No	1	1	1
UCSF	Development	White	2	2	English	2	1	1	1	1	112370	3.6	self employed	Self-employed		43.24	Yes	Parietal	Grade 2-3	31.48	98	NA	No	Yes	2	0	2
UCSF	Development	White	2	2	English	2	2	3	1	1	80249	11		Unknown	172	23.51	Yes	Frontal	Grade 2-3	11.32	90	90	No	No	1	1	2
UCSF	Development	White	2	2	English	2	1	5	1	2	212115	4.5		Unknown	379	38.93	Yes	Frontal	Grade 2-3	164.39	76	90	Yes	Yes	1	1	1
UCSF	Development	White	2	2	English	2	1	1	1	1	51420	22.5	self employed	Self-employed		43.84	Yes	Frontal	Grade 2-3	34.79	100	NA	No	Yes	2	0	2
UCSF	Development	Other	2	1	English	2	2	1	2	2	54972	20.4	disabled	Disability	18.7	31.21	Yes	Temporal	Grade 2-3	39.4	100	80	Yes	Yes	1	1	2
UCSF	Development	White	2	2	English	2	2	1	1	2	147080	5.6		Unknown	15.9	48.1	Yes	Frontal	Grade 2-3	158.99	77	60	Yes	Yes	1	1	1
UCSF	Development	White	2	2	English	2	2	1	1	1	70714	13.8	Graphic artist	2	448	34.4	Yes	Frontal	Grade 2-3	56.79	100	NA	No	Unknown	2	0	2
UCSF	Development	White	2	2	English	2	1	1	1	1	120680	5.9	Real estate agent	3	509	56.34	Yes	Frontal	Grade 2-3	10.55	100	100	No	No	1	3	2
UCSF	Development	White	2	2	English	2	2	5	1	2	98693	6.5		Unknown	508	24.22	Yes	Brainstem, insular, basal ganglia, or thalamus	Grade 2-3	101.4	94	NA	No	Unknown	2	0	2
UCSF	Development	White	2	2	English	2	2	1	1	1	165344	3.7	Word Processor	4	54.1	39.48	Yes	Brainstem, insular, basal ganglia, or thalamus	Grade 2-3	52.76	53	90	Yes	No	1	1	1
UCSF	Development	White	2	2	English	2	2	4	1	1	68388	14.6	Office Manager	3	222	54.72	Yes	Frontal	Grade 2-3	164.7	67	NA	Yes	No	2	0	2
UCSF	Development	White	2	2	English	2	2	5	1	1	78221	8.8		Unknown	133	23.05	No	Frontal	Grade 2-3	3.13	100	90	No	No	2	0	2
UCSF	Development	Other	1	1	English	2	1	1	1	2	94011	7.2	Disabled	Disability	189	53.58	No	Parietal	Grade 2-3	6.25	100	90	No	Yes	2	0	2
UCSF	Development	White	2	2	English	2	2	1	1	2	94726	4.2		Unknown		41.43	Yes	Frontal	Grade 2-3	100.93	100	NA	Yes	Yes	1	1	2
UCSF	Development	Asian	2	1	English	2	1	1	1	1	106037	11.4	Researcher	2	12.8	29.98	Yes	Frontal	Grade 2-3	39.88	83	100	Yes	No	1	1	1
UCSF	Development	Asian	2	1	English	2	1	1	1	1	161347	2.7	Tech	3	38.9	32.39	Yes	Brainstem, insular, basal ganglia, or thalamus	Grade 2-3	93.83	100	90	Yes	No	1	2	2
UCSF	Development	Asian	2	1	English	2	1	1	1	1	63527	17.5	Dentist	2	199	46.47	No	Frontal	Grade 2-3	0.59	100	90	No	No	2	0	2
UCSF	Development	White	2	2	English	2	2	5	1	1	71096	25.9	University Facult	2		47.51	No	Frontal	Grade 2-3	4.8	100	NA	No	No	1	3	1
UCSF	Development	White	2	2	English	2	2	3	4	2	54649	26.3		Unknown	168	36.36	Yes	Frontal	Grade 2-3	6.84	100	80	Yes	No	2	0	2
UCSF	Development	White	Unknown	Unknown	English	2	1	5	1	1	81194	9.1	Physician	2		23.81	Yes	Parietal	Grade 2-3	15.37	100	NA	No	No	2	0	2
UCSF	Development	White	2	2	English	2	2	5	1	1	90318	9.9	Controller	4		45.66	Yes	Frontal	Grade 2-3	8.94	100	NA	No	No	2	0	2
UCSF	Development	White	2	2	English	2	2	5	1	1	77905	6.4	Manager	1		34.13	Yes	Temporal	Grade 2-3	8.55	100	NA	No	Unknown	2	0	2
UCSF	Development	White	2	2	English	2	1	1	1	2	94608	11.4	-	Unknown	12.5	38.23	NA	Temporal	Grade 2-3	50.71	100	90	Yes	Yes	1	3	1
UCSF	Development	White	2	2	English	2	1	1	1	1	111410	6.5		Unknown		29.54	Yes	Brainstem, insular, basal ganglia, or thalamus	Grade 2-3	48.68	86	80	Yes	Yes	1	3	1
UCSF	Development	White	2	2	English	2	1	1	1	1	83988	9.1	Epidemiologist	2		46.29	No	Frontal	Grade 2-3	8.46	100	NA	Yes	Yes	1	2	2
UCSF	Development	White	2	2	English	2	2	5	2	2	61127	12.7		Unknown	218	48.42	Yes	Frontal	Grade 2-3	22.55	78	70	Yes	Yes	1	2	2
UCSF	Development	White	2	2	English	2	2	1	1	2	64279	7.3		Unknown		38.2	Yes	Frontal	Grade 2-3	27.01	80	90	Yes	No	1	1	1
UCSF	Development	Black/African American	2	1	English	2	2	3	1	1	54239	17.4	receptionist	4		52.88	Yes	Frontal	Grade 2-3	8.5	100	100	No	No	2	0	2
UCSF	Development	White	Unknown	Unknown	English	2	2	1	1	1	76963	8.5		Unknown	183	38.69	Yes	Frontal	Grade 2-3	24.3	81	100	Yes	Yes	1	2	1
UCSF	Development	White	2	2	English	2	2	1	1	3	84688	3.7		Unknown	26.9	62.62	No	Frontal	Grade 2-3	112.94	66	80	Yes	Yes	1	1	1
UCSF	Development	White	2	2	English	2	2	5	1	2	61017	18.2		Unknown		19.82	Yes	Temporal	Grade 2-3	7.28	100	NA	No	Unknown	2	0	2
UCSF	Development	White	2	2	English	2	1	3	1	2	62366	15	disabled	Disability	85.1	33.16	Yes	Frontal	Grade 2-3	106.56	86	90	Yes	Yes	1	3	1
UCSF	Development	White	2	2	English	2	2	5	1	2	153058	3.4		Unknown	506	24.52	Yes	Brainstem, insular, basal ganglia, or thalamus	Grade 2-3	81.66	83	90	Yes	Yes	1	1	1
UCSF	Development	White	2	2	English	2	1	3	4	2	130745	5.5		Unknown	53.3	39.01	Yes	Parietal	Grade 2-3	101.1	93	90	Yes	Yes	1	4	1
UCSF	Development	White	2	2	English	2	1	5	1	1	99093	8.6	Sales/Marketing	5		28.66	Yes	Frontal	Grade 2-3	135.93	100	NA	No	Yes	1	1	2
UCSF	Development	White	2	2	English	2	1	5	1	1	165290	2.6		Unknown	444	35.07	No	Frontal	Grade 2-3	109.81	79	90	Yes	No	1	1	1
UCSF	Development	White	2	2	English	2	2	1	3	3	58355	12.3		Unknown		66.98	Yes	Frontal	Grade 2-3	40.17	89	90	Yes	No	1	1	1
UCSF	Development	White	2	2	English	2	2	5	1	1	111575	5.6	Water Agent	3		31.03	No	Temporal	Grade 2-3	9.89	100	NA	No	No	1	2	2
UCSF	Development	White	2	2	English	2	2	1	1	1	73196	4.8	RN	2		48.82	Yes	Temporal	Grade 2-3	4.33	97	80	No	Yes	2	1	2
UCSF	Development	White	2	2	English	2	2	5	1	1	55888	18.5	inventory MGMT	1	2.3	28.21	Yes	Brainstem, insular, basal ganglia, or thalamus	Grade 2-3	53.75	78	90	Yes	Yes	1	3	1
UCSF	Development	Other	1	1	Non-English	1	2	1	2	2	61756	16.1		Unknown	238	28.29	Yes	Temporal	Grade 2-3	42.98	91	90	Unknown	Yes	1	1	1
UCSF	Development	Other	1	1	English	2	1	5	2	2		9.7	disabled	Disability	77.1	58.67	Yes	Frontal	Grade 2-3	15.08	88	90	No	Yes	1	1	2
UCSF	Development	White	2	2	English	2	1	5	1	1	88671	6.6	Cook	9		18.91	Yes	Temporal	Grade 2-3	2.68	71	NA	Yes	No	1	3	1
UCSF	Development	Other	2	1	English	2	2	1	2	2	68770	14.2		Unknown	120	22.61	Yes	Frontal	Grade 2-3	73.7	84	90	Yes	Yes	1	1	1
UCSF	Development	White	1	1	English	2	2	3	2	2	106575	7.2		Unknown	57	35.26	No	Frontal	Grade 2-3	4.41	69	80	Yes	Yes	2	0	2
UCSF	Development	White	2	2	English	2	1	5	4	1	105563	10.4	Engineer	2	50.6	27.66	Yes	Brainstem, insular, basal ganglia, or thalamus	Grade 2-3	23.05	84	90	Yes	Yes	1	3	1
UCSF	Development	White	2	2	English	2	1	1	2	2	79621	6.1		Unknown		24.8	Yes	Brainstem, insular, basal ganglia, or thalamus	Grade 2-3	63.26	66	NA	Yes	No	1	2	1
UCSF	Development	White	2	2	English	2	1	1	1	1	100986	7.8	Navy	Armed Forces		38.41	Yes	Parietal	Grade 2-3	10.32	100	NA	Unknown	No	2	0	2
UCSF	Development	Black/African American	2	1	English	2	2	1	1	1	95628	8.8	Deli clerk	5	35	51.93	Yes	Frontal	Grade 2-3	10.7	86	90	No	No	1	1	2
UCSF	Development	Asian	2	1	English	2	1	1	1	1	170688	4.9	Data scientist	2	21.5	36.35	Yes	Frontal	Grade 2-3	30.33	62	90	Unknown	Yes	1	2	2
UCSF	Development	American Indian/Alaska Native	2	1	English	2	1	5	2	2	39612	24.7		Unknown	90.3	48.18	Yes	Frontal	Grade 2-3	190.13	45	90	Yes	No	1	1	1
UCSF	Development	White	2	2	English	2	1	1	1	2	131688	5.4		Unknown	499	46.14	Yes	Temporal	Grade 2-3	20.48	100	NA	No	Unknown	2	0	2
UCSF	Development	Asian	2	1	English	2	1	5	1	2	106742	6.3		Unknown	7.8	28.19	Yes	Frontal	Grade 2-3	29.96	89	90	Yes	Yes	1	1	2
UCSF	Development	White	2	2	English	2	2	1	1	2	117589	7.9		Unknown	508	63.41	Yes	Brainstem, insular, basal ganglia, or thalamus	Grade 2-3	26.85	59	NA	No	No	1	1	2
UCSF	Development	White	2	2	English	2	2	1	1	1			Director	1		36.3	No	Frontal	Grade 2-3	5.16	100	90	No	No	1	2	2
UCSF	Development	White	2	2	English	2	1	5	1	2	47074	20		Unknown	270	36.16	Yes	Frontal	Grade 2-3	107.83	74	90	Yes	Yes	1	1	2
UCSF	Development	White	2	2	English	2	2	1	1	2	107321	9.3		Unknown	188	34.92	Yes	Temporal	Grade 2-3	53.08	98	70	No	Yes	2	0	2
UCSF	Development	White	2	2	English	2	1	3	4	1	177557	3.3	self employed	Self-employed		26.14	Yes	Frontal	Grade 2-3	33.4	96	90	No	No	1	2	1
UCSF	Development	White	2	2	English	2	1	5	1	2	156169	4		Unknown	19.5	21.48	Yes	Frontal	Grade 2-3	15.8	91	90	No	No	1	1	2
UCSF	Development	White	2	2	English	2	1	1	1	1	82894	10.4	warehouse supervisor	1	50.3	49.37	No	Frontal	Grade 2-3	22.28	84	90	No	No	1	1	2
UCSF	Development	White	2	2	English	2	1	1	1	1	90558	12	recruiting	2		39.84	Yes	Parietal	Grade 2-3	32.1	100	NA	No	Unknown	2	0	2
UCSF	Development	White	2	2	English	2	2	1	1	3	94315	5.9		Unknown	246	52.52	No	Frontal	Grade 2-3	7.1	100	NA	No	No	2	0	2
UCSF	Development	White	2	2	English	2	2	1	1	1	67910	11.6	Medical assistant	3		25.23	No	Frontal	Grade 2-3	9.24	91	NA	No	No	1	2	2
UCSF	Development	White	2	2	English	2	2	1	1	1	74360	11.9	self employed	Self-employed	102	47.08	Yes	Frontal	Grade 2-3	28.12	100	90	Yes	Yes	1	2	1
UCSF	Development	White	1	1	English	2	2	1	1	3	61856	16.1		Unknown	128	57.81	Yes	Parietal	Grade 2-3	32.09	38	80	Yes	Yes	1	1	1
UCSF	Development	White	2	2	English	2	2	1	1	1	143938	9.9	self employed	Self-employed	3.7	46.85	No	Frontal	Grade 2-3	163.7	76	90	Yes	Yes	1	3	1
UCSF	Development	White	2	2	English	2	2	5	2	2	114559	5.6	disabled	Disability	514	29.92	Yes	Temporal	Grade 2-3	34.73	99	NA	No	No	1	1	2
UCSF	Development	White	2	2	English	2	1	1	4	1	128383	5	self employed	Self-employed	114	54.66	No	Frontal	Grade 2-3	12.02	100	90	Yes	Yes	1	2	1
UCSF	Development	White	2	2	English	2	2	1	1	2	111979	5.3		Unknown		52.75	Yes	Parietal	Grade 2-3	34.37	92	NA	No	Unknown	2	0	2
UCSF	Development	White	2	2	English	2	2	1	1	1	62162	10.8		Unknown		38.39	Yes	Brainstem, insular, basal ganglia, or thalamus	Grade 2-3	93.9	81	90	Yes	No	1	1	2
UCSF	Development	White	2	2	English	2	2	5	2	1	90983	7.7	lawyer	2	384	27.07	Yes	Frontal	Grade 2-3	33.15	92	NA	No	No	2	0	2
UCSF	Development	White	2	2	English	2	2	5	1	2	81599	7.9		Unknown	183	27.41	Yes	Brainstem, insular, basal ganglia, or thalamus	Grade 2-3	88.99	87	90	Yes	Yes	1	3	1
UCSF	Development	White	2	2	English	2	2	1	1	1	36352	26.1	Cafeteria worker	5		39.16	No	Parietal	Grade 2-3	58.66	84	90	Yes	No	1	1	1
UCSF	Development	White	1	1	English	2	1	1	2	2	59893	18.8		Unknown	81.4	44.53	No	Frontal	Grade 2-3	0.87	100	90	Yes	Yes	2	unknown	2
UCSF	Development	White	2	2	English	2	1	3	1	1	39122	20.9	H Vac Tech	3		30.5	Yes	Frontal	Grade 2-3	48.6	87	90	Yes	Yes	1	1	1
UCSF	Development	Other	1	1	English	2	2	5	1	2	94775	8.2		Unknown	95.1	22.72	Yes	Temporal	Grade 2-3	25.46	82	90	Yes	Yes	1	1	2
UCSF	Development	White	2	2	English	2	1	5	2	1	107321	9.3		Unknown	187	25.99	Yes	Frontal	Grade 2-3	21.83	91	NA	No	No	1	2	1
UCSF	Development	White	2	2	English	2	1	3	1	1	72349	10.1	Management	1	94.5	36.7	Yes	Brainstem, insular, basal ganglia, or thalamus	Grade 2-3	34.81	96	90	Yes	No	1	2	2
UCSF	Development	White	2	2	English	2	1	3	1	1	118228	5.1	Paint super intendent	7	39.4	57.85	No	Parietal	Grade 2-3	18.42	100	90	No	No	2	0	2
UCSF	Development	Asian	2	1	English	2	2	1	1	1	56229	20	State employee	4	103	62.78	No	Frontal	Grade 2-3	5.58	100	90	No	No	2	0	2
UCSF	Development	White	2	2	English	2	2	1	1	1	51176	9.9	Nurse	2		42.87	No	Frontal	Grade 2-3	25.6	77	NA	No	No	2	0	2
UCSF	Development	White	2	2	English	2	2	5	1	1	153275	7		Unknown	43	31.6	Yes	Frontal	Grade 2-3	29.47	100	90	Yes	Yes	1	1	2
UCSF	Development	White	2	2	English	2	2	1	1	1	159984	1.9	RN	2		45.96	Yes	Frontal	Grade 2-3	10.53	82	NA	No	No	2	1	2
UCSF	Development	White	2	2	English	2	1	5	2	1	125349	3.8	Sales rep	5	63.5	25.6	Yes	Frontal	Grade 2-3	48.87	100	90	Yes	Yes	2	0	2
UCSF	Development	White	2	2	English	2	2	5	1	1	67982		Graphic Designer	2		30.97	Yes	Temporal	Grade 2-3	53.46	93	NA	Yes	Yes	1	2	1
UCSF	Development	American Indian/Alaska Native	2	1	English	2	2	5	1	1	63750	20.4	financial specialist	2		56.16	Yes	Frontal	Grade 2-3	32.5	62	NA	Yes	No	2	0	2
UCSF	Development	Asian	2	1	English	2	1	1	1	3	93068	11.4		Unknown	7.2	67.1	Yes	Frontal	Grade 2-3	27.01	95	80	Yes	Yes	1	1	1
UCSF	Development	Asian	2	1	English	2	2	1	4	2	222235	3		Unknown	46.9	37.64	Yes	Frontal	Grade 2-3	105.75	64	90	Yes	No	1	1	1
UCSF	Development	White	2	2	English	2	1	1	1	1	84792	4.7		Unknown		41.87	Yes	Frontal	Grade 2-3	175.6	100	90	Yes	No	1	2	1
UCSF	Development	White	2	2	English	2	2	1	1	2	113443	6.1	-	Unknown		35.67	Yes	Frontal	Grade 2-3	217.96	81	100	Yes	Yes	1	2	1
UCSF	Development	Asian	2	1	English	2	2	1	1	1	221632	2.8	Speciial Ed Teacher Aide	5	56.5	49.47	Yes	Parietal	Grade 2-3	19.1	66	80	No	No	1	2	2
UCSF	Development	White	2	2	English	2	1	1	4	1	69214	17.3	Deputy	3	179	34.07	No	Frontal	Grade 2-3	3.1	100	NA	No	No	2	0	2
UCSF	Development	Asian	2	1	English	2	1	1	1	1	222235	3	Computer Tech	3	49.1	44.86	Yes	Frontal	Grade 2-3	63.85	100	100	No	No	1	2	2
UCSF	Development	White	2	2	English	2	1	1	1	1			Vice Dean	1		45.12	Yes	Parietal	Grade 2-3	80.2	54	80	No	Yes	2	0	2
UCSF	Development	White	2	2	English	2	2	1	1	1	64973	9.5	Teacher	2		41.62	Yes	Brainstem, insular, basal ganglia, or thalamus	Grade 2-3	42.91	100	NA	No	Unknown	2	0	2
UCSF	Development	White	2	2	English	2	1	5	1	1	68236	9.7		Unknown		50.26	Yes	Frontal	Grade 2-3	47.18	48	NA	Yes	Unknown	1	1	2
UCSF	Development	White	2	2	English	2	2	1	1	2	91647	6.8		Unknown		31.95	Yes	Frontal	Grade 2-3	102.1	64	80	Yes	Yes	1	1	2
UCSF	Development	White	2	2	English	2	2	1	1	2	240398	2.6		Unknown		43.76	No	Frontal	Grade 2-3	28.4	100	90	No	No	2	0	2
UCSF	Development	White	2	2	English	2	2	1	1	1	218717	3.4		Unknown	3.2	27.06	Yes	Parietal	Grade 2-3	16.39	78	90	No	No	1	1	1
UCSF	Development	White	2	2	English	2	1	1	1	1	131879	7.3	Electrical engineer	2	55.5	32.39	Yes	Frontal	Grade 2-3	184.79	76	90	Yes	Yes	1	2	2
UCSF	Development	Unknown	Unknown	Unknown	Non-English	1	1	1	1	3	119681	7.3		Unknown		29.07	Yes	Frontal	Grade 2-3	64.74	87	50	No	No	2	0	2
UCSF	Development	White	2	2	English	2	1	5	1	2	52518	12.9		Unknown		19.53	Yes	Frontal	Grade 2-3	37.81	94	70	Yes	Yes	1	1	2
UCSF	Development	White	2	2	English	2	2	1	1	1	101570	8.7		Unknown	383	36.12	No	Frontal	Grade 2-3	14.2	100	90	No	No	2	0	2
UCSF	Development	White	2	2	English	2	1	1	1	1	115712	7.9		Unknown	16	55.89	Yes	Frontal	Grade 2-3	24.48	99	70	No	Yes	2	0	2
UCSF	Development	Asian	2	1	English	2	1	5	1	2	198602	5		Unknown	43.8	31.81	Yes	Frontal	Grade 2-3	26.02	57	90	No	Yes	1	0	2
UCSF	Development	White	2	2	English	2	1	5	1	1	131201	8.1	self employed	Self-employed		29.38	Yes	Frontal	Grade 2-3	80.68	77	90	No	No	1	1	2
UCSF	Development	White	2	2	English	2	2	5	1	2	82894	10		Unknown	245	30.06	No	Frontal	Grade 2-3	15.13	95	70	No	No	2	0	2
UCSF	Development	American Indian/Alaska Native	2	1	English	2	2	1	1	2	68338	11.3		Unknown		42.28	Yes	Parietal	Grade 2-3	34.32	96	80	No	Unknown	2	0	2
UCSF	Development	White	2	2	English	2	2	1	1	1	73911	9.9		Unknown		40.05	Yes	Parietal	Grade 2-3	31.96	100	80	No	No	2	0	2
UCSF	Development	Asian	2	1	Non-English	1	1	1	5	2	72349	10.1		Unknown	97.2	57.73	Yes	Frontal	Grade 2-3	76.56	84	80	Yes	Yes	2	0	2
UCSF	Development	Other	2	1	English	2	1	5	5	Unknown				Unknown		35.27	No	Parietal	Grade 2-3	70.8	70	90	Yes	Yes	1	3	2
UCSF	Development	White	2	2	English	2	2	5	1	1	104640	7.3		Unknown	363	52.19	No	Brainstem, insular, basal ganglia, or thalamus	Grade 2-3	161.49	93	NA	No	Yes	1	1	2
UCSF	Development	White	2	2	English	2	1	1	1	1	106343	7.1	Navy	Armed Forces		36.26	No	Frontal	Grade 2-3	75.12	96	90	No	No	2	0	2
UCSF	Development	White	2	2	English	2	1	3	1	2	111155	6		Unknown	447	36.29	Yes	Brainstem, insular, basal ganglia, or thalamus	Grade 2-3	25.57	83	90	Yes	Yes	1	2	1
UCSF	Development	White	2	2	English	2	1	1	1	2	77133	11.8		Unknown		29.11	Yes	Parietal	Grade 2-3	60.8	86	80	No	No	1	1	1
UCSF	Development	White	2	2	English	2	1	5	2	2	57219	20.6		Unknown	186	38	Yes	Brainstem, insular, basal ganglia, or thalamus	Grade 2-3	86.31	85	NA	No	Unknown	2	0	2
UCSF	Development	Other	1	1	English	2	2	5	1	2	63994	17.9		Unknown	200	19.88	Yes	Frontal	Grade 2-3	22.83	100	90	No	No	1	2	1
UCSF	Development	White	2	2	English	2	1	1	1	1	203717	2.1	self employed	Self-employed	16.5	41.61	No	Brainstem, insular, basal ganglia, or thalamus	Grade 2-3	129.32	84	80	Yes	Yes	1	1	2
UCSF	Development	White	2	2	English	2	1	1	1	1	92980	5.6	Professor	2	118	26.92	Yes	Frontal	Grade 2-3	39.71	90	90	No	No	1	3	2
UCSF	Development	Other	1	1	English	2	1	1	1	1	169533	3.2		Unknown		41.85	Yes	Frontal	Grade 2-3	52.62	100	90	No	No	2	0	2
UCSF	Development	White	2	2	English	2	1	1	1	1	72163	8.7		Unknown		45.3	NA	Brainstem, insular, basal ganglia, or thalamus	Grade 2-3	99.64	62	NA	Yes	Yes	2	0	2
UCSF	Development	White	2	2	English	2	1	1	1	1	133267	6		Unknown		34.25	No	Brainstem, insular, basal ganglia, or thalamus	Grade 2-3	6.68	100	NA	No	No	2	0	2
UCSF	Development	White	2	2	English	2	1	1	1	1	59034	20.8	Truck Driver	8	132	60.33	No	Temporal	Grade 2-3	6.94	74	90	Yes	Yes	1	1	2
UCSF	Development	White	2	2	English	2	2	1	1	1	72829	9.9	Transcription	3		48.99	No	Parietal	Grade 2-3	43.41	83	NA	No	No	1	1	2
UCSF	Development	Asian	2	1	English	2	2	1	1	1	94087	4.1		Unknown	43.7	39.39	Yes	Frontal	Grade 2-3	86.58	51	90	No	Yes	1	1	1
UCSF	Development	White	2	2	English	2	1	5	1	1	86764	7.2		Unknown		23.93	Yes	Frontal	Grade 2-3	10.28	100	NA	No	No	1	1	2
UCSF	Development	White	2	2	English	2	2	5	1	1	143938	9.9		Unknown	2.3	30.3	Yes	Temporal	Grade 2-3	68.97	68	80	Yes	No	1	2	1
UCSF	Development	White	2	2	English	2	1	1	5	1			Surgeon	2		39.68	No	Frontal	Grade 2-3	4.01	100	NA	No	No	2	0	2
UCSF	Development	Other	1	1	English	2	1	2	2	2	52628	15.3		Unknown	154	27.09	Yes	Frontal	Grade 2-3	63.51	62	90	No	No	2	0	2
UCSF	Development	White	2	2	English	2	2	1	1	2	106242	6.1		Unknown		41.82	No	Occipital	Grade 2-3	7.92	100	80	No	No	1	2	2
UCSF	Development	White	2	2	English	2	1	1	1	1	59118	8.1		Unknown		52.27	Yes	Frontal	Grade 2-3	34.19	49	NA	No	Yes	2	0	2
UCSF	Development	White	2	2	English	2	2	1	1	2	130947	5		Unknown	41.8	55.72	Yes	Frontal	Grade 2-3	49.74	72	80	Yes	Yes	1	1	1
UCSF	Development	White	2	2	English	2	2	1	1	2	79387	7.6		Unknown		29.16	No	Frontal	Grade 2-3	177.97	73	90	No	No	1	1	2
UCSF	Development	Unknown	2	Unknown	English	2	1	5	1	1	111410	6.5		Unknown		41.14	Yes	Brainstem, insular, basal ganglia, or thalamus	Grade 2-3	98.56	76	90	Yes	Yes	1	1	2
UCSF	Development	White	2	2	English	2	1	5	2	2	63472	7.6		Unknown		29.62	Yes	Frontal	Grade 2-3	133.61	98	90	No	No	2	0	2
UCSF	Development	Unknown	Unknown	Unknown	Unknown	Unknown	1	Unknown	2	1	46063	26.1	Farm Laborer	6		31.14	Yes	Frontal	Grade 2-3	39.33	92	NA	No	Yes	1	3	1
UCSF	Development	Other	2	1	English	2	2	1	1	1	72029	11.4	Dental assistant	3		42.52	No	Brainstem, insular, basal ganglia, or thalamus	Grade 2-3	38.61	41	90	Yes	Yes	1	1	2
UCSF	Development	White	2	2	English	2	1	1	1	1	148878	5.6		Unknown		31.7	Yes	Parietal	Grade 2-3	69.44	76	90	Yes	Yes	1	1	2
UCSF	Development	White	2	2	English	2	2	1	1	1	97633	6.2		Unknown		44.27	No	Frontal	Grade 2-3	15.83	100	90	No	No	2	0	2
UCSF	Development	White	2	2	English	2	1	1	1	2	72349	10.1	Disabled	Disability	96.9	38.6	Yes	Frontal	Grade 2-3	114.61	83	80	Yes	Yes	1	1	2
UCSF	Development	Asian	2	1	English	2	2	1	1	1	66173	14.1	Occupational therapist	2		30.27	Yes	Frontal	Grade 2-3	18.97	100	85	No	No	1	unknown	2
UCSF	Development	Asian	2	1	English	2	2	1	1	2	71854	9.5		Unknown		28.13	Yes	Brainstem, insular, basal ganglia, or thalamus	Grade 2-3	154.77	80	90	Unknown	Yes	2	0	2
UCSF	Development	White	2	2	English	2	1	1	1	1	68236	9.7		Unknown		52.05	Yes	Brainstem, insular, basal ganglia, or thalamus	Grade 2-3	22.45	72	NA	No	No	1	unknown	2
UCSF	Development	White	2	2	English	2	1	5	1	2	129537	4.8		Unknown		22.54	Yes	Frontal	Grade 2-3	26.59	91	90	Yes	Yes	1	3	1
UCSF	Development	Other	2	1	English	2	1	1	1	1	98917	8.5		Unknown	86.6	21.31	Yes	Temporal	Grade 2-3	66.5	96	90	No	Yes	2	unknown	2
UCSF	Development	White	2	2	English	2	2	5	1	1	108063	6.5	Marketing Specialist	2	114	24.57	No	Frontal	Grade 2-3	129.91	80	100	Yes	Yes	1	2	2
UCSF	Development	Black/African American	2	1	English	2	1	5	2	2	95153	6.6		Unknown	58.9	28.02	Yes	Brainstem, insular, basal ganglia, or thalamus	Grade 2-3	85.75	85	70	Yes	Yes	1	1	1
UCSF	Development	White	2	2	English	2	2	5	1	1	143847	4.8		Unknown	115	34.01	Yes	Brainstem, insular, basal ganglia, or thalamus	Grade 2-3	167.07	87	80	Yes	No	1	1	1
UCSF	Development	White	2	2	English	2	1	1	1	1	117236	7.3		Unknown	82.1	31.78	Yes	Frontal	Grade 2-3	160.44	82	90	Yes	No	1	1	2
UCSF	Development	White	2	2	English	2	1	1	1	1	128476	6.4		Unknown	51.1	26.77	Yes	Frontal	Grade 2-3	24.65	70	90	Yes	Yes	1	1	2
UCSF	Development	White	2	2	English	2	1	1	1	1	130855	3		Unknown		58.76	Yes	Parietal	Grade 2-3	281.73	70	70	Yes	No	1	1	1
UCSF	Development	White	2	2	English	2	1	5	1	1	111423	5.7		Unknown	21.1	40.3	Yes	Frontal	Grade 2-3	58.75	74	80	Unknown	No	1	2	2
UCSF	Development	White	2	2	English	2	2	5	3	2	65502	10.7		Unknown		34.57	No	Frontal	Grade 2-3	90.97	70	NA	No	No	2	0	2
UCSF	Development	White	2	2	English	2	1	1	1	1	90983	7.7		Unknown	383	41.19	Yes	Parietal	Grade 2-3	63.82	95	NA	No	No	1	2	2
UCSF	Development	Unknown	Unknown	Unknown	English	2	1	1	1	1	52188	10.8		Unknown		29.43	Yes	Frontal	Grade 2-3	166.04	74	80	No	Yes	1	unknown	2
UCSF	Development	White	2	2	English	2	2	1	1	2	138915	2		Unknown		38.37	Yes	Frontal	Grade 2-3	17.08	100	NA	No	No	1	1	2
UCSF	Development	White	2	2	English	2	1	5	1	2	52628	15.3		Unknown	159	22.16	Yes	Frontal	Grade 2-3	52.08	100	90	No	No	2	0	2
UCSF	Development	White	2	2	English	2	2	5	1	2	87418	14.8		Unknown		27.07	Yes	Frontal	Grade 2-3	13.63	97	90	No	No	1	2	2
UCSF	Development	White	2	2	English	2	2	1	1	3	152363	4		Unknown		45.62	Yes	Frontal	Grade 2-3	65.12	85	NA	Yes	No	2	0	2
UCSF	Development	White	2	2	English	2	1	5	1	2	89505	11.8		Unknown		21.79	Yes	Frontal	Grade 2-3	14.44	71	60	Yes	No	1	2	1
UCSF	Development	Asian	2	1	English	2	2	1	1	1	86665	7.9	self employed	Self-employed	97.4	49.14	Yes	Frontal	Grade 2-3	112.99	76	90	Yes	Yes	1	1	2
UCSF	Development	White	2	2	English	2	2	5	1	2	156930	6		Unknown		31.88	No	Brainstem, insular, basal ganglia, or thalamus	Grade 2-3	23.41	95	NA	No	No	1	2	1
UCSF	Development	White	2	2	English	2	1	3	1	1	156169	4		Unknown	19.2	39.57	Yes	Brainstem, insular, basal ganglia, or thalamus	Grade 2-3	45.94	88	90	Yes	No	1	2	1
UCSF	Development	Black/African American	2	1	English	2	1	5	1	2	80386	13.7		Unknown		46.72	Yes	Brainstem, insular, basal ganglia, or thalamus	Grade 2-3	134.75	91	50	Yes	Yes	1	1	2
UCSF	Development	Asian	2	1	English	2	2	1	2	1	101705	7.9	Library tech	3	17.2	27.78	No	Brainstem, insular, basal ganglia, or thalamus	Grade 2-3	199.71	97	70	Yes	Yes	1	2	1
UCSF	Development	White	2	2	English	2	1	5	1	1	56549	16.9		Unknown		20.18	Yes	Temporal	Grade 2-3	117.53	78	NA	Yes	Yes	1	1	2
UCSF	Development	White	2	2	English	2	1	5	2	2	83026	12.3		Unknown	19.6	31.35	Yes	Frontal	Grade 2-3	121.53	100	100	No	No	1	3	2
UCSF	Development	White	2	2	English	2	1	1	1	1	80571	10.3	Hvac Tech	3	106	26.07	Yes	Brainstem, insular, basal ganglia, or thalamus	Grade 2-3	91.93	77	90	Yes	Yes	1	1	1
UCSF	Development	White	2	2	English	2	1	5	1	1	72621	11.7		Unknown	280	44.82	Yes	Brainstem, insular, basal ganglia, or thalamus	Grade 2-3	102.89	57	NA	Yes	Yes	1	1	2
UCSF	Development	Asian	2	1	English	2	1	1	1	1	151389	7.1		Unknown	48.5	29	No	Parietal	Grade 2-3	15	100	80	Yes	No	1	1	2
UCSF	Development	White	2	2	English	2	2	1	2	1	129794	6		Unknown	449	43.27	Yes	Brainstem, insular, basal ganglia, or thalamus	Grade 2-3	122.83	83	80	Yes	No	1	1	1
UCSF	Development	White	2	2	English	2	2	1	2	2	51875	17.1		Unknown	357	42.62	Yes	Frontal	Grade 2-3	38.88	99	90	No	No	1	1	2
UCSF	Development	Asian	2	1	English	2	2	1	1	1	149223	6.2		Unknown	49.3	34.38	Yes	Frontal	Grade 2-3	39.52	56	90	No	No	2	0	2
UCSF	Development	White	2	2	English	2	1	1	1	1	64694	12.7		Unknown	472	31.1	No	Temporal	Grade 2-3	53.55	66	100	Yes	Yes	1	1	2
UCSF	Development	White	2	2	English	2	1	1	1	1	88196	7.1	self employed	Self-employed		54.71	Yes	Brainstem, insular, basal ganglia, or thalamus	Grade 2-3	28.8	68	NA	No	Yes	1	2	2
UCSF	Development	White	2	2	English	2	2	5	2	2	106570	8.5		Unknown	50.7	43.93	No	Frontal	Grade 2-3	30.45	59	80	No	No	1	1	2
UCSF	Development	White	2	2	English	2	2	1	2	2	63159	15.2		Unknown	222	46.36	Yes	Frontal	Grade 2-3	175.1	73	90	No	No	1	1	2
UCSF	Development	White	2	2	English	2	1	1	1	1	94695	7.4	Armed Services	Armed Forces	112	51.5	NA	Temporal	Grade 2-3	82.43	100	60	Yes	Yes	1	2	1
UCSF	Development	Other	1	1	Non-English	1	2	1	2	2	82414	12.9		Unknown	56.5	25.16	Yes	Frontal	Grade 2-3	194.34	53	90	Yes	Yes	2	0	2
UCSF	Development	White	1	1	English	2	2	5	4	1	65935	14.7		Unknown	391	46.25	Yes	Temporal	Grade 2-3	135.93	79	NA	No	Yes	2	unknown	2
UCSF	Development	White	2	2	English	2	2	1	1	2	222235	3		Unknown	48.9	32.65	Yes	Temporal	Grade 2-3	199.89	49	90	No	No	1	1	2
UCSF	Development	White	2	2	English	2	2	5	1	1	68338	11.3		Unknown		31.21	Yes	Brainstem, insular, basal ganglia, or thalamus	Grade 2-3	94.51	87	NA	Yes	Yes	1	1	2
UCSF	Development	White	2	2	English	2	1	1	3	1	87435	7.6		Unknown		65.4	No	Temporal	Grade 2-3	0.45	100	90	No	No	2	0	2
UCSF	Development	White	2	2	English	2	1	1	1	1	65778	18.7		Unknown		30.99	Yes	Frontal	Grade 2-3	99.9	97	80	No	No	1	2	2
UCSF	Development	White	2	2	English	2	1	5	1	1	133914	3		Unknown		22.3	Yes	Frontal	Grade 2-3	38.14	95	80	No	Yes	2	unknown	2
UCSF	Development	Asian	2	1	English	2	1	5	4	1				Unknown		30.3	Yes	Temporal	Grade 2-3	107.1	96	80	No	Yes	1	2	1
UCSF	Development	White	2	2	English	2	2	1	1	1	64980	9.4	School social worker	2		35.21	Yes	Frontal	Grade 2-3	16.5	93	NA	No	No	1	2	1
UCSF	Development	White	2	2	English	2	1	1	1	3	222235	3		Unknown	45.8	58.41	Yes	Brainstem, insular, basal ganglia, or thalamus	Grade 2-3	7.76	100	100	No	No	1	1	1
UCSF	Development	Other	1	1	English	2	2	5	1	1	67422	12.8		Unknown	231	34.38	NA	Temporal	Grade 2-3	20.95	86	90	No	No	1	2	2
UCSF	Development	White	2	2	English	2	1	1	1	1	111423	5.7	Mortgage Banker	1	24.4	49.52	Yes	Parietal	Grade 2-3	22.68	100	90	Yes	Yes	1	2	2
UCSF	Development	White	2	2	English	2	1	1	4	1			General Manager	1		42.77	NA	Temporal	Grade 2-3	73.82	48	90	No	No	1	1	2
UCSF	Development	White	1	1	English	2	2	5	4	1			self employed	Self-employed		27.88	NA	Frontal	Grade 2-3	15.33	92	NA	No	No	1	1	2
UCSF	Development	White	2	2	English	2	1	5	2	2	80902	11.1		Unknown	419	24.05	NA	Brainstem, insular, basal ganglia, or thalamus	Grade 2-3	13.24	89	NA	No	No	1	1	2
UCSF	Development	White	2	2	English	2	2	1	1	1	61127	12.7	social worker	2	219	26.35	No	Frontal	Grade 2-3	4.33	100	90	No	No	1	1	1
UCSF	Development	White	2	2	English	2	2	1	1	1	174350	4.8		Unknown	32.8	48.39	No	Brainstem, insular, basal ganglia, or thalamus	Grade 2-3	29.49	93	90	No	No	2	0	2
UCSF	Development	White	2	2	English	2	1	1	1	1	83458	6.9		Unknown	88.8	57.65	Yes	Frontal	Grade 2-3	6.01	100	90	No	No	1	1	2
UCSF	Development	White	2	2	English	2	1	1	1	1	71846	12.8		Unknown	32.4	38.81	Yes	Brainstem, insular, basal ganglia, or thalamus	Grade 2-3	52.11	86	80	Yes	Yes	1	1	1
UCSF	Development	White	2	2	English	2	1	1	1	1	116269	4.9		Unknown	46.3	37.26	NA	Frontal	Grade 2-3	60.93	85	90	Yes	Yes	1	1	2
UCSF	Development	White	2	2	English	2	2	1	1	1	111850	9.2		Unknown	34.3	35.22	Yes	Frontal	Grade 2-3	21.38	91	90	No	No	1	2	2
UCSF	Development	Other	2	1	English	2	2	1	1	1	125495	7.2		Unknown	438	32.07	Yes	Parietal	Grade 2-3	15.83	42	80	No	No	1	2	2
UCSF	Development	White	2	2	English	2	2	1	1	1	78301	8.7	teacher	2	131	43.2	Yes	Frontal	Grade 2-3	19.96	96	100	No	No	1	2	1
UCSF	Development	White	2	2	English	2	1	1	1	1	77637	9.4		Unknown	250	37.54	Yes	Parietal	Grade 2-3	59.65	100	100	No	No	1	2	2
UCSF	Development	White	2	2	English	2	1	5	3	2	221632	2.8	disabled	Disability	54.8	30.68	Yes	Frontal	Grade 2-3	13.68	100	80	No	No	1	2	1
UCSF	Development	Other	1	1	English	2	2	5	1	2	112430	4.6		Unknown	412	36.52	Yes	Brainstem, insular, basal ganglia, or thalamus	Grade 2-3	70.51	85	NA	No	Unknown	1	2	1
UCSF	Development	White	2	2	English	2	2	1	3	3	97369	3.7		Unknown	93.6	67.53	No	Frontal	Grade 2-3	22.78	100	90	No	No	1	1	2
UCSF	Development	White	1	1	English	2	1	5	1	1	80249	11		Unknown	169	34.95	No	Frontal	Grade 2-3	163.24	99	90	No	No	1	2	1
UCSF	Development	White	2	2	English	2	1	1	1	1	163245	3.3		Unknown	48	49.51	Yes	Parietal	Grade 2-3	46.78	100	100	Yes	No	1	1	1
UCSF	Development	White	1	1	English	2	2	5	2	1	73866	12.3	Practice manager	3	110	30.71	Yes	Parietal	Grade 2-3	26	74	90	No	No	1	1	1
UCSF	Development	Other	1	1	English	2	2	1	1	2	77545	10		Unknown	116	39.24	Yes	Frontal	Grade 2-3	47.24	48	90	Unknown	No	1	1	2
UCSF	Development	White	2	2	English	2	1	1	2	1	36458	10.9	self employed	Self-employed	245	40.44	Yes	Frontal	Grade 2-3	19.98	63	NA	No	No	2	0	2
UCSF	Development	Asian	2	1	Non-English	1	1	1	1	1	59931	25		Unknown	508	37.37	Yes	Brainstem, insular, basal ganglia, or thalamus	Grade 2-3	32.17	85	100	No	Yes	1	1	2
UCSF	Development	Asian	2	1	English	2	1	1	1	1	101705	7.9	self employed	Self-employed	16.7	32.35	No	Temporal	Grade 2-3	127.74	77	90	No	No	1	2	1
UCSF	Development	Black/African American	2	1	English	2	2	5	1	1	60493	14.4		Unknown	398	46.17	Yes	Brainstem, insular, basal ganglia, or thalamus	Grade 2-3	23.01	74	NA	Yes	Yes	1	1	2
UCSF	Development	White	2	2	English	2	1	1	2	1	102283	8	self employed	Self-employed	55.7	42.57	Yes	Frontal	Grade 2-3	60.33	100	100	No	No	1	2	1
UCSF	Development	White	2	2	English	2	1	1	1	1	103233	7.5		Unknown	415	36.16	Yes	Temporal	Grade 2-3	39.45	84	NA	No	Yes	1	2	1
UCSF	Development	White	2	2	English	2	2	1	1	1	72829	9.9		Unknown		35.83	No	Parietal	Grade 2-3	13.05	72	80	No	No	1	1	2
UCSF	Development	White	2	2	English	2	1	1	1	2	93875	5.1	student	Student		31.38	Yes	Temporal	Grade 2-3	30.26	98	NA	No	Unknown	1	1	1
Duke	Validation	Black/African American	2	1			1		2	1	52138	16.5	Automobile Factory worker	9	29.3	59	No	Brainstem, insular, basal ganglia, or thalamus	Grade 4			80	Yes		2		2
Duke	Validation	White	2	2			2		3	3	61923	16		Unknown	7.7	87	Yes	Frontal	Grade 4			70	No		2		2
Duke	Validation	White	2	2			1		1	1	42160	22	Bailiff, County Sherrif	3	212	45	Yes	Frontal	Grade 2-3			100	No		2		2
Duke	Validation	White	2	2			1		1	1	80242	7.3	Pharmaceutical Rep	2	779	52	No	Brainstem, insular, basal ganglia, or thalamus	Grade 4			70	Yes		2		2
Duke	Validation	White	Unknown	Unknown			1		1	2	81413	7.2	Junior High Principal	1	484	41	Yes	Brainstem, insular, basal ganglia, or thalamus	Grade 4			90	Yes		1		2
Duke	Validation	White	2	2			1		1	1	71646	12.7	Plumber	7	838	23	Yes	Temporal	Grade 2-3			90	Yes		1		1
Duke	Validation	Black/African American	2	1			1		2	1	53831	15.9	Manager, department store	1	5	46	No	Brainstem, insular, basal ganglia, or thalamus	Grade 4			90	Yes		1		2
Duke	Validation	White	2	2			2		1	1	58750	6.5	Secretary	3	298	56	No	Frontal	Grade 4			90	Yes		1		2
Duke	Validation	White	2	2			1		1	1	71345	9.1	Truck driver, local ministry	8	248	56	Yes	Temporal	Grade 2-3			80	Yes		1		2
Duke	Validation	White	Unknown	Unknown			1		1	1	116881	4.6	Registered nurse	2	289	57	No	Temporal	Grade 4			80	Yes		1		1
Duke	Validation	White	2	2			1		3	3	78467	14		Unknown	409	67	No	Frontal	Grade 4			80	Yes		1		2
Duke	Validation	Black/African American	2	1			1		3	1	56361	16.4	Army	Armed Forces	96	47	No	Frontal	Grade 4			70	Yes		1		2
Duke	Validation	White	Unknown	Unknown			1		3	3	94409	9.6		Unknown	337	66	No	Temporal	Grade 4			50	Yes		2		2
Duke	Validation	White	2	2			1		1	1	73098	7.3	Service Director, Automotive	3	755	48	Yes	Frontal	Grade 2-3			90	Yes		1		2
Duke	Validation	Black/African American	2	1			2		1	1	56734	14.8	Salesperson, Dept store; Substitute teacher	5	156	61	Yes	Temporal	Grade 4			90	Yes		1		2
Duke	Validation	White	2	2			2		1	1	86727	8.9	Principal City Planner	2	183	60	No	Frontal	Grade 4			100	Yes		2		2
Duke	Validation	White	2	2			1		3	3	72348	7	Marine Corps	Armed Forces	690	21	No	Occipital	Grade 4			100	Yes		1		2
Duke	Validation	White	2	2			1		1	1	76290	9.1	Product Director, Newspaper	1	284	50	No	Frontal	Grade 4			90	Yes		1		2
Duke	Validation	White	2	2			1		3	1	52645	13.6	Painter	7	647	26	Yes	Temporal	Grade 2-3			90	Yes		1		2
Duke	Validation	White	2	2			1		1	1	42532	13.7	Warehouse Manager	1	280	63	No	Occipital	Grade 4			80	Yes		1		1
Duke	Validation	White	2	2			1		1	1	59327	12.2	Staff at College	4	248	59	No	Temporal	Grade 4			90	Yes		1		1
Duke	Validation	Other	1	1			1		3	2	51461	10.3	Truck driver, local ministry; disabled	8	85.8	38	Yes	Frontal	Grade 2-3			90	Yes		2		2
Duke	Validation	White	2	2			1		1	1	107998	3.3	Staff at Hardware Company	5	157	63	Yes	Temporal	Grade 4			70	Yes		2		2
Duke	Validation	White	2	2			1		3	3	52138	16.5		Unknown	26.4	73	Yes	Brainstem, insular, basal ganglia, or thalamus	Grade 2-3			90	Yes		1		2
Duke	Validation	White	2	2			1		1	1	55463	10.9	Teacher	2	301	37	Yes	Frontal	Grade 2-3			80	Yes		1		1
Duke	Validation	White	2	2			1		1	1	103431	2.9	Construction	7	247	22	Yes	Frontal	Grade 4			80	Yes		1		2
Duke	Validation	White	2	2			2		1	1	44286	20.9	Pediatric physical therapist	2	261	29	Yes	Frontal	Grade 2-3			90	Yes		1		2
Duke	Validation	White	2	2			1		1	1	67045	14.1	Service worker	5	21.9	29	Yes	Parietal	Grade 2-3			90	Yes		1		2
Duke	Validation	White	2	2			1		1	1	86120	6.7	CEO, loan/credit company	1	205	59	No	Temporal	Grade 4			90	Yes		1		2
Duke	Validation	White	2	2			1		3	3	58177	16.5		Unknown	26.8	69	No	Cerebellum	Grade 4			70	Yes		1		2
Duke	Validation	White	2	2			1		4	1	53285	12.8	Electrical contractor	3	118	52	Yes	Frontal	Grade 2-3			90	Yes		1		2
Duke	Validation	White	2	2			1		2	2	62303	13.9	Incarcerated	Unknown	15	36	Yes	Brainstem, insular, basal ganglia, or thalamus	Grade 2-3			100	Yes		2		2
Duke	Validation	Black/African American	2	1			1		1	1	73550	12.3	Driver, shipping company	8	7.9	55	Yes	Temporal	Grade 4			90	Yes		1		2
Duke	Validation	White	2	2			2		1	2	109405	3.7		Unknown	21.5	54	No	Frontal	Grade 4			90	Yes		1		1
Duke	Validation	Other	2	1			1		1	1	65133	18.8	certified nursing assistant	3	24.2	44	Yes	Frontal	Grade 2-3			90	Yes		2		2
Duke	Validation	White	2	2			1		1	2	81799	6.9	On disability, previously telephone lineman	Disability	2298	52	Yes	Frontal	Grade 4			80	Yes		1		1
Duke	Validation	White	2	2			1		2	2	62303	13.9	Incarcerated	Unknown	16.3	54	Yes	Temporal	Grade 4			80	No		2		2
Duke	Validation	White	2	2			2		1	3	37767	25.5		Unknown	73.5	62	No	Parietal	Grade 4			90	Yes		1		2
Duke	Validation	White	2	2			1		1	1	51461	10.3	Self-employed	Self-employed	90.9	51	No	Frontal	Grade 4			90	Yes		1		1
Duke	Validation	Black/African American	2	1			2		1	3	58350	17.1	previously engineer/project manager	2	4.3	62	No	Parietal	Grade 4			80	Yes		1		1
Duke	Validation	White	2	2			2		3	3	58054	11.5		Unknown	32.9	73	No	Temporal	Grade 4			90	Yes		1		2
Duke	Validation	White	2	2			2		3	Unknown	40022	25		Unknown	52.8	78	No	Parietal	Grade 4			90	No		2		2
Duke	Validation	White	2	2			2		1	Unknown	52709	17.2		Unknown	82.1	36	Yes	Frontal	Grade 2-3			90	Yes		2		2
Duke	Validation	White	2	2			2		3	1	39356	31.4	Registered nurse	2	275	27	Yes	Parietal	Grade 2-3			80	Yes		1		1
Duke	Validation	White	2	2			1		3	3	69375	12.4		Unknown	65.7	70	No	Temporal	Grade 4			70	Unknown		2		2
Duke	Validation	American Indian/Alaska Native	2	1			2		3	3	30116	28.2		Unknown	113	69	No	Temporal	Grade 4			70	Yes		1		1
Duke	Validation	White	2	2			1		3	1	94146	4.2	realtor	3	78.1	73	No	Temporal	Grade 4			80	Yes		1		1
Duke	Validation	White	2	2			1		3	3	73062	6.9		Unknown	190	73	Yes	Temporal	Grade 2-3			90	Yes		1		2
Duke	Validation	White	2	2			1		3	1	54135	11.8	service manager	1	230	68	NA	Occipital	Grade 4			80	Yes		1		1
Duke	Validation	White	2	2			1		3	3	40476	25.5		Unknown	108	72	No	Parietal	Grade 4			80	Yes		1		2
Duke	Validation	Asian	2	1			2		1	Unknown	82858	11.2		Unknown	2843	27	Yes	Frontal	Grade 4			80	No		1		1
Duke	Validation	White	2	2			1		1	1	85551	5.2	Attorney	2	530	54	Yes	Frontal	Grade 4			80	Yes		1		2
Duke	Validation	White	2	2			1		3	3	60657	8.5		Unknown	175	80	No	Temporal	Grade 4			70	Yes		2		2
Duke	Validation	Black/African American	2	1			2		3	3	57516	13.5		Unknown	159	80	No	Frontal	Grade 4			60	Yes		2		2
Duke	Validation	White	2	2			2		1	1	56200	8.1	Internet Technology	3	85.6	60	No	Frontal	Grade 4			40	No		2		2
Duke	Validation	Unknown	Unknown	Unknown			1		1	1	63545	12.6	Software Engineer	2	200	36	No	Frontal	Grade 2-3			90	Yes		1		2
Duke	Validation	White	2	2			1		3	3	45052	21.2		Unknown	97.2	75	No	Frontal	Grade 4			70	Yes		1		2
Duke	Validation	White	2	2			1		3	1	56583	13.1	Auto-Body Mechanic	7	189	68	No	Frontal	Grade 4			80	Yes		1		1
Duke	Validation	Black/African American	2	1			1		3	3	32403	32.2		Unknown	138	66	Yes	Frontal	Grade 4			70	Yes		2		2
Duke	Validation	White	2	2			1		3	3	50469	17.9		Unknown	37.3	67	No	Frontal	Grade 4			70	Yes		1		2
Duke	Validation	White	2	2			2		3	3	111295	5.8		Unknown	24.4	76	No	Multifocal	Grade 4			80	Yes		1		1
Duke	Validation	White	2	2			2		3	3	44613	21.3		Unknown	54.3	85	No	Frontal	Grade 4			80	Yes		2		2
Duke	Validation	Black/African American	2	1			1		3	1	61077	8.4	Self Employed Painter	7	70	65	Yes	Temporal	Grade 4			90	Yes		2		2
Duke	Validation	White	2	2			2		3	3	49397	13.3		Unknown	183	72	Yes	Temporal	Grade 2-3			90	Yes		1		1
Duke	Validation	Black/African American	2	1			1		3	2	56350	11.7	Disability	Disability	214	57	Yes	Parietal	Grade 4			80	Yes		2		2
Duke	Validation	White	2	2			2		3	3	40496	20.7	Previously dental assistant	3	59.7	85	No	Multifocal	Grade 4			80	No		2		2
Duke	Validation	White	2	2			2		1	3	52000	17	Previously nurse	2	418	61	No	Frontal	Grade 4			80	Yes		1		1
Duke	Validation	White	2	2			1		1	1	92762	5.6	Works in IT	3	20.5	51	No	Occipital	Grade 4			100	Yes		1		1
Duke	Validation	Black/African American	2	1			1		1	1	36835	24.9	Mechanic (and veteran)	7	42.9	60	No	Temporal	Grade 4			60	No		2		2
Duke	Validation	White	2	2			2		3	3	137907	4.5	Previously account executive for Cisco	1	676	62	Yes	Parietal	Grade 4			80	Yes		1		1
Duke	Validation	Unknown	Unknown	Unknown			2		1	1	78682	10.3	Teacher	2	366	59	No	Frontal	Grade 4			80	Yes		2		2
Duke	Validation	White	2	2			2		3	2	58350	17.1	Disability	Disability	2	59	No	Temporal	Grade 4			80	Yes		1		2
Duke	Validation	White	2	2			2		1	1	101850	4	CEO of paving/construction company	1	18.9	56	Yes	Frontal	Grade 2-3			90	Yes		1		2
Duke	Validation	White	2	2			2		1	1	39567	24.2	School media coordinator	3	135	60	Yes	Frontal	Grade 4			70	Yes		1		1
Duke	Validation	Other	1	1			1		3	3	86727	8.9	Retired navy helicopter mechanic	Armed Forces	182	41	No	Frontal	Grade 2-3			80	No		1		2
Duke	Validation	Black/African American	2	1			1		5	1	45821	18.9	Delivery truck driver	8	30.7	60	No	Frontal	Grade 4			80	Yes		1		2
Duke	Validation	White	2	2			1		1	1	213828	2.8	Government	1	268.3	53	Yes	Parietal	Grade 4			70	Yes		1		1
Duke	Validation	White	2	2			2		1	1	60657	8.5	insurance underwriter	3	176.3	37	No	Cerebellum	Grade 4			90	Yes		2		2
Duke	Validation	White	2	2			1		1	1	58756	14.5	Warehouse manager	1	75.9	39	Yes	Brainstem, insular, basal ganglia, or thalamus	Grade 4			70	Yes		1		1
Duke	Validation	White	2	2			2		3	1	52913	14.6	Bomb assembler	Armed Forces	271.9	44	Yes	Temporal	Grade 4			70	Yes		2		2
Duke	Validation	White	2	2			2		1	1	62533	10.2	Veteranarian tech	3	226.8	32	Yes	Frontal	Grade 2-3			90	No		2		2
Duke	Validation	White	2	2			1		3	3	119151	6.8		Unknown	22.6	76	No	Parietal	Grade 4			60	Yes		1		2
Duke	Validation	White	2	2			2		1	1	60758	12.1	Social worker	2	165	52	No	Frontal	Grade 4			70	Yes		1		2
Duke	Validation	White	2	2			1		1	1	58083	12.8	Patio furniture assembler	8	159	52	Yes	Temporal	Grade 4			80	Yes		1		1
Duke	Validation	White	2	2			1		1	1	56324	15.2	truck driver	8	289	46	Yes	Temporal	Grade 4			90	Yes		1		2
Duke	Validation	Black/African American	2	1			1		1	2	58054	11.5		Unknown	34.8	31	Yes	Parietal	Grade 2-3			70	Yes		1		1
Duke	Validation	White	2	2			2		3	3	111295	5.8		Unknown	12.8	70	No	Frontal	Grade 4			70	Yes		1		1
Duke	Validation	White	2	2			2		1	1	64717	9.1	staffing agency	2	151.9	62	No	Frontal	Grade 4			90	Yes		2		2
Duke	Validation	White	2	2			2		1	1	51337	22.8	postal worker	4	125.2	52	Yes	Parietal	Grade 4			90	Yes		1		1
Duke	Validation	White	2	2			1		1	1	53497	13	timber salesman	5	524	43	Yes	Temporal	Grade 4			90	Yes		1		1
Duke	Validation	White	2	2			2		1	1	39923	24	unkown	Unknown	451	48	Yes	Frontal	Grade 4			90	Yes		1		2
Duke	Validation	White	2	2			1		3	1	108065	6.2	Army	Armed Forces	699	25	Yes	Temporal	Grade 2-3			80	No		1		2
Duke	Validation	White	2	2			1		3	3	52650	15		Unknown	49.7	76	No	Brainstem, insular, basal ganglia, or thalamus	Grade 4			90	No		2		2
Duke	Validation	White	2	2			1		3	3	78453	15.9		Unknown	279	63	Yes	Temporal	Grade 4			80	Yes		1		2
Duke	Validation	White	2	2			1		3	1	240398	2.6	Coast Guard	Armed Forces	263	53	No	Temporal	Grade 4			90	Yes		1		2
Duke	Validation	Unknown	Unknown	Unknown			2		3	3	43576	19.2		Unknown	67.2	76	No	Frontal	Grade 4			60	Yes		1		2
Duke	Validation	White	2	2			2		5	Unknown	63882	10.3		Unknown	166	61	No	Temporal	Grade 4			60	Unknown		2		2
Duke	Validation	Asian	2	1			2		1	2	142168	5.2		Unknown	18	73	No	Temporal	Grade 4			60	Yes		2		2
Duke	Validation	White	2	2			2		1	1	73979	7.6	Paralegal	3	29.8	43	Yes	Temporal	Grade 4			60	Yes		2		2
Duke	Validation	White	2	2			2		1	2	67822	9.6		Unknown	363	45	Yes	Occipital	Grade 4			80	Yes		1		1
Duke	Validation	White	2	2			1		3	3	52066	11.9		Unknown	618	67	Yes	Temporal	Grade 4			70	Yes		1		2
Duke	Validation	White	2	2			1		1	3	82560	8.6		Unknown	839	70	No	Temporal	Grade 4			80	Yes		1		1
Duke	Validation	White	2	2			2		1	1	69324	11.1	Mortgage broker	3	31.5	61	No	Frontal	Grade 4			80	Yes		1		2
Michigan	Validation	White	2	2			1		1	1	43514	14.9	Teacher	3	420	34	NA	Temporal	Grade 4			100	Yes		1		1
Michigan	Validation	White	2	2			2		1	1	74491	10.5	Microbiologist	2	107	32	NA	Temporal	Grade 4			90	Yes		1		1
Michigan	Validation	White	2	2			2		1	3	72163	8.7	Teacher	3	43	74	NA	Parietal	Grade 2-3			90	Yes		1		1
Michigan	Validation	White	2	2			1		1	1	61527	12.4	National account manager	2	58	45	NA	Parietal	Grade 4			50	Yes		1		1
Michigan	Validation	White	2	2			1		1	1	74375	9.8	Construction	3	58	55	NA	Frontal	Grade 4			80	Yes		1		1
Michigan	Validation	White	2	2			1		1	3	96004	3.9	Truck Driver	8	141	67	NA	Temporal	Grade 4			80	Yes		1		1
Michigan	Validation	White	2	2			2		3	Unknown	61208	7.8		Unknown	237	66	NA	Parietal	Grade 4			70	Yes		1		1
Michigan	Validation	White	2	2			1		3	1	65284	12.9	Part time golf course	3	43	67	NA	Frontal	Grade 4			40	Yes		1		1
Michigan	Validation	White	2	2			1		1	1	71131	12.2	Pipe Fitter	7	122	56	NA	Occipital	Grade 4			90	Yes		1		1
Michigan	Validation	White	2	2			2		1	1	105802	3.6	Human Resources	2	22	59	NA	Temporal	Grade 4			90	Yes		1		1
Michigan	Validation	White	2	2			1		3	3	81222	4.1		Unknown	82	61	NA	Temporal	Grade 4			80	Yes		1		1
Michigan	Validation	White	2	2			1		3	Unknown	93134	4.4		Unknown	40	65	NA	Frontal	Grade 4			90	Yes		1		1
Michigan	Validation	White	2	2			1		2	Unknown	66096	8.4		Unknown	67	56	NA	Frontal	Grade 4			90	Yes		1		1
Michigan	Validation	Unknown	2	2			1		3	1	100757	3.3	Computer Engineering	2	21	49	NA	Temporal	Grade 4			90	Yes		1		1
Michigan	Validation	White	2	2			2		1	1	102824	3.9	Medical Assistant	3	64	46	NA	Frontal	Grade 4			70	Yes		1		1
Michigan	Validation	White	2	2			1		1	1	69455	8.6	Millwright	7	33	22	NA	Parietal	Grade 4			100	Yes		1		1
Michigan	Validation	White	2	2			1		1	3	150556	5.6	Desk Job	4	44	64	NA	Occipital	Grade 4			80	Yes		1		1
Michigan	Validation	White	2	2			1		3	Unknown	44352	18.4		Unknown	46	66	NA	Frontal	Grade 4			100	Yes		1		1
Michigan	Validation	White	2	2			2		4	1	58082	35.5	Professor, Political Science	2	2	61	NA	Temporal	Grade 4			80	Yes		1		1
Michigan	Validation	White	2	2			1		3	3	94893	7	Healthcare Solutions Consultant	2	21	66	NA	Parietal	Grade 4			90	Yes		1		1
Michigan	Validation	White	2	2			1		3	Unknown	44138	15.5		Unknown	244	72	NA	Temporal	Grade 4			100	Yes		1		1
Michigan	Validation	White	1	1			2		3	1	161851	1.5	Nurse	3	56	56	NA	Temporal	Grade 4			90	Yes		1		1
Michigan	Validation	White	2	2			2		1	3	63676	13.7	Software Company	3	7	60	NA	Temporal	Grade 4			80	Yes		1		1
Michigan	Validation	White	2	2			2		2	1	85450	4.9	job coaching/resume building sessions	3	17	36	NA	Occipital	Grade 4			90	Yes		1		1
Michigan	Validation	White	2	2			1		2	1	56703	15.1	Volunteer Pastor; has church ministry and ministry for homeless	2	77	56	NA	Temporal	Grade 4			90	Yes		1		1
Michigan	Validation	Asian	2	1			1		1	2	109037	6	University Student	Student	13	20	NA	Temporal	Grade 4			90	Yes		1		1
Michigan	Validation	White	2	2			2		5	1	58082	35.5		Unknown	3	77	NA	Temporal	Grade 4			80	Yes		1		1
Michigan	Validation	White	2	2			2		2	1	70331	9.4	Laser and electrolysis hair removal service	5	58	60	NA	Frontal	Grade 4			90	Yes		1		1
Michigan	Validation	White	2	2			2		3	1	60228	9.8	Professor	2	1148	68	NA	Temporal	Grade 4			60	Yes		1		1
Michigan	Validation	White	2	2			2		3	1	106715	6.4	Artist	2	6	74	NA	Frontal	Grade 4			90	Yes		1		1
Michigan	Validation	White	2	2			2		3	3	60825	11.2		Unknown	44	74	NA	Temporal	Grade 4			80	Yes		1		1
Michigan	Validation	White	2	2			1		1	3	68532	5.2		Unknown	52	62	NA	Occipital	Grade 4			80	Yes		1		1
Michigan	Validation	White	2	2			1		1	Unknown	93022	4.7		Unknown	20	52	NA	Temporal	Grade 4			90	Yes		1		1
Michigan	Validation	White	2	2			1		3	3	120156	5.7		Unknown	52	69	NA	Temporal	Grade 4			90	Yes		1		1
Michigan	Validation	White	2	2			1		3	3	71041	11.4	Manager, General Motors	1	61	76	NA	Temporal	Grade 4			80	No		1		1
Michigan	Validation	Other	1	1			2		2	1	84304	7	Clerk, Front Desk	4	126	29	NA	Temporal	Grade 2-3			70	Yes		1		1
Michigan	Validation	White	2	2			2		3	1	89310	7.5	Lawyer	2	86	65	NA	Temporal	Grade 4			70	Yes		1		1
Michigan	Validation	White	2	2			1		1	1	70115	7.4	Engineer	2	64	26	NA	Frontal	Grade 4			70	Yes		1		1
Michigan	Validation	White	2	2			1		4	1	68178	6.9	Fireman	5	56	50	NA	Occipital	Grade 4			70	Yes		1		1
Michigan	Validation	White	2	2			1		1	1	150556	5.6	Orthopedic Supplies Business	3	42	69	NA	Temporal	Grade 4			70	Yes		1		1
Michigan	Validation	White	2	2			1		3	Unknown	71857	7		Unknown	267	67	NA	Parietal	Grade 4			80	Yes		1		1
Michigan	Validation	White	2	2			1		1	1	105802	3.6	Technical Sales	3	19	50	NA	Frontal	Grade 4			90	Yes		1		1
Michigan	Validation	White	2	2			1		1	1	61184	4.6	Physical Therapy	3	78	51	NA	Temporal	Grade 4			70	Yes		1		1
Michigan	Validation	White	2	2			1		3	1	73702	8.5	Lawyer	2	12	74	NA	Frontal	Grade 4			70	Yes		1		1
Michigan	Validation	White	2	2			1		2	1	59574	8.7	Industrial Maintenance Technician	3	76	34	NA	Frontal	Grade 4			70	Yes		1		1
Michigan	Validation	White	2	2			1		3	2	81012	5.7		Unknown	56	52	NA	Occipital	Grade 4			90	Yes		1		1
Michigan	Validation	White	2	2			1		1	1	68908	11.4	system administrator & programmer	2	40	62	NA	Frontal	Grade 4			90	Yes		1		1
Michigan	Validation	White	2	2			1		3	1	52912	18.1	Engineer	2	31	60	NA	Temporal	Grade 4			90	Yes		1		1
Michigan	Validation	White	2	2			2		1	3	47128	31.2	state of michigan administrator	3	62	61	NA	Temporal	Grade 4			80	Yes		1		1
Michigan	Validation	White	2	2			1		3	Unknown	113644	3.6		Unknown	44	63	NA	Temporal	Grade 4			80	Yes		1		1
Michigan	Validation	White	2	2			1		2	Unknown	58082	35.5		Unknown	3	50	NA	Occipital	Grade 4			80	Yes		1		1
Michigan	Validation	White	2	2			1		1	1	79803	10.7	Electrical Engineer	2	32	53	NA	Temporal	Grade 4			80	Yes		1		1
Michigan	Validation	White	2	2			1		3	3	73702	8.5		Unknown	12	62	NA	Temporal	Grade 4			80	Yes		1		1
Michigan	Validation	White	2	2			1		1	1	60825	11.2	Animal Control Officer	5	44	27	NA	Temporal	Grade 4			90	Yes		1		1
Michigan	Validation	White	2	2			1		1	1	62361	12.9	Plumber	7	76	38	NA	Temporal	Grade 4			90	Yes		1		1
Michigan	Validation	White	2	2			1		1	1	56149	16.3	Farmer	6	114	51	NA	Frontal	Grade 4			90	Yes		1		1
Michigan	Validation	White	2	2			1		1	1	55358	15	Roofer	7	33	50	NA	Temporal	Grade 4			90	Yes		1		1
Michigan	Validation	White	2	2			1		1	1	64334	12.8	Shipping Captain	1	250	49	NA	Occipital	Grade 4			90	Yes		1		1
Michigan	Validation	White	2	2			2		1	1	51786	13.5	Teacher	3	239	52	NA	Frontal	Grade 4			90	Yes		1		1
Michigan	Validation	White	2	2			1		1	1	79992	5.9	Corporate trainer	3	61	53	NA	Frontal	Grade 4			80	Yes		1		1
Michigan	Validation	White	2	2			1		1	1	105802	3.6	Business partner	1	26	60	NA	Temporal	Grade 4			90	Yes		1		1
Michigan	Validation	White	2	2			1		1	1	93022	4.7	Mechanic	7	18.7	26	NA	Temporal	Grade 2-3			90	Yes		1		1
Michigan	Validation	Black/African American	2	1			1		2	1	60487	7.2	Restaurant dish washer	9	137	27	NA	Frontal	Grade 2-3			60	Unknown		2		2
Michigan	Validation	Black/African American	2	1			1		2	1	64318	9.9	Sales rep for internet company	3	20.2	53	NA	Frontal	Grade 4			90	Yes		1		1
Michigan	Validation	Black/African American	2	1			2		2	1	89859	5.3	Hairdresser	5	29.4	21	NA	Frontal	Grade 2-3			100	No		2		2
Michigan	Validation	Black/African American	2	1			1		2	2	81012	5.7		Unknown	55.2	46	NA	Frontal	Grade 2-3			90	Yes		1		2
Michigan	Validation	Black/African American	2	1			1		2	2	45280	21.6		Unknown	61.5	23	NA	Temporal	Grade 2-3			90	Yes		1		2
Michigan	Validation	White	2	2			2		3	3	50735	23.1	Retired chemistry teacher	3	79.1	67	NA	Temporal	Grade 4			90	Yes		2		2
Michigan	Validation	Black/African American	2	1			2		3	3	74491	10.5		Unknown	106	68	NA	Temporal	Grade 4			40	Unknown		2		2
Michigan	Validation	Black/African American	2	1			2		2	2	51861	13.5		Unknown	56.6	19	NA	Parietal	Grade 4			70	Yes		1		1
Michigan	Validation	Black/African American	2	1			2		2	1	55905	15.2	High school teacher	3	157	45	NA	Temporal	Grade 4			80	Yes		1		1
Michigan	Validation	Black/African American	2	1			2		2	1	93902	5.9	Entrepreneur	1	45.7	42	NA	Frontal	Grade 2-3			90	Unknown		2		2
Michigan	Validation	Asian	2	1			1		1	1	123388	4.1	Industrial engineer	2	54.2	34	NA	Frontal	Grade 2-3			90	Yes		2		2
Michigan	Validation	Asian	2	1			1		1	2	109037	6	Student	Student	12.6	21	NA	Temporal	Grade 4			100	Yes		1		1
Michigan	Validation	Asian	2	1			1		1	1	89859	5.3	Software engineer	2	2357	31	NA	Frontal	Grade 4			100	Yes		1		2
Michigan	Validation	Asian	2	1			1		1	1	63676	13.7	Computer coding	2	7.9	29	NA	Frontal	Grade 2-3			80	Yes		1		1
Michigan	Validation	Asian	2	1			2		1	1	105799	7.7	ICU fellow	2	1279	32	NA	Frontal	Grade 2-3			90	Yes		1		2
Michigan	Validation	Other	2	1			2		1	Unknown				Unknown	4934	77	NA	Parietal	Grade 4			60	Yes		2		2
Michigan	Validation	White	2	2			2		1	1	58800	12.3	Massage therapist	3	85.4	56	NA	Temporal	Grade 4			100	Yes		1		2
Michigan	Validation	Black/African American	2	1			2		1	Unknown	81012	5.7		Unknown	40.8	19	NA	Parietal	Grade 2-3			NA	Yes		1		1
Michigan	Validation	Other	2	1			1		2	2	58082	35.5	Student	Student	756	23	NA	Frontal	Grade 2-3			100	No		2		2
Michigan	Validation	Other	2	1			1		3	3	75083	8.9	Retired special agent	2	49.6	65	NA	Temporal	Grade 4			80	Yes		1		2
Michigan	Validation	Other	1	1			2		2	1	45280	21.6	Home health aide	3	62.5	41	NA	Cerebellum	Grade 2-3			80	Yes		2		2
Michigan	Validation	White	2	2			1		1	2	29061	39.4		Unknown	60.3	20	NA	Frontal	Grade 2-3			70	Yes		2		2
Michigan	Validation	Other	1	1			1		1	3	37917	24.7	Stocking supplies at grocery store	9	86.7	62	NA	Temporal	Grade 4			90	Yes		1		2
Michigan	Validation	Asian	1	1			1		2	1	36700	28	Barber	5	36	27	NA	Frontal	Grade 2-3			90	Yes		2		2
Michigan	Validation	Other	2	1			1		3	3	78413	6.9		Unknown	27.8	68	NA	Parietal	Grade 4			50	Yes		1		2
Michigan	Validation	White	1	1			2		1	2	101599	5.3	Student	Student	47	20	NA	Temporal	Grade 2-3			90	Unknown		1		2
Michigan	Validation	Asian	2	1			2		3	2	57164	21.4		Unknown	31.6	72	NA	Parietal	Grade 4			80	Yes		1		2
Michigan	Validation	American Indian/Alaska Native	2	1			1		1	1	68396	5.7	Mechanic	7	256	22	NA	Frontal	Grade 4			80	Yes		2		2
DFCI	Validation	White	2	2			2		3	3	124695	4.6		Unknown	59.4	62	NA	Parietal	Grade 4			60	Yes		1		1
DFCI	Validation	White	2	2			2		4	2	127649	5.3		Unknown	8.32	54	NA	Frontal	Grade 4			NA	Yes		1		1
DFCI	Validation	White	2	2			1		4	1	72971	13		Unknown	11.99	46	NA	Occipital	Grade 4			80	Yes		1		1
DFCI	Validation	White	2	2			2		1	1	200091	2.9		Unknown	9.4	43	NA	Frontal	Grade 4			100	Yes		1		1
DFCI	Validation	White	2	2			1		4	1	161076	2		Unknown	39	34	NA	Frontal	Grade 2-3			90	Yes		1		1
DFCI	Validation	White	2	2			1		4	1	53802	16.6		Unknown	15	54	NA	Temporal	Grade 4			80	Yes		1		1
DFCI	Validation	White	2	2			2		4	1	153285	2.7		Unknown	8	46	NA	Parietal	Grade 4			100	Yes		1		1
DFCI	Validation	White	2	2			1		4	1	77089	13.9		Unknown	28.9	49	NA	Temporal	Grade 4			80	Yes		1		1
DFCI	Validation	White	2	2			2		4	1	52232	23.6		Unknown	52	29	NA	Parietal	Grade 2-3			70	Yes		1		1
DFCI	Validation	White	2	2			1		4	1	167330	4.4		Unknown	10.2	54	NA	Brainstem, insular, basal ganglia, or thalamus	Grade 4			60	Yes		1		1
DFCI	Validation	White	2	2			1		4	1	81343	10.1		Unknown	75.1	56	NA	Parietal	Grade 4			70	Yes		1		1
DFCI	Validation	White	2	2			2		4	1	129972	4.4		Unknown	17.7	34	NA	Frontal	Grade 2-3			90	Yes		1		1
DFCI	Validation	White	2	2			1		4	1	68256	16.2		Unknown	32.9	55	NA	Temporal	Grade 4			70	Yes		1		1
DFCI	Validation	White	2	2			2		4	1	109021	7.2		Unknown	16.1	51	NA	Temporal	Grade 4			100	Yes		1		1
DFCI	Validation	White	2	2			2		4	1	250000	1.9		Unknown	9.12	57	NA	Temporal	Grade 4			70	Yes		1		1
DFCI	Validation	White	2	2			2		4	2	143119	3		Unknown	59.1	48	NA	Frontal	Grade 4			90	Yes		1		1
DFCI	Validation	White	2	2			2		4	3	141440	5.4		Unknown	6	58	NA	Frontal	Grade 4			80	Yes		1		1
DFCI	Validation	White	2	2			1		4	3	121250	3		Unknown	75.6	69	NA	Parietal	Grade 4			80	Yes		1		1
DFCI	Validation	Unknown	1	1			1		4	1	21239	10		Unknown	4.8	42	NA	Frontal	Grade 2-3			90	Yes		1		1
DFCI	Validation	Other	1	1			1		4	1	106153	12.7		Unknown	2.4	59	NA	Brainstem, insular, basal ganglia, or thalamus	Grade 4			90	Yes		1		1
DFCI	Validation	Asian	2	1			1		4	1	157054	5.7		Unknown	3.8	49	NA	Temporal	Grade 4			90	Yes		1		1
DFCI	Validation	Other	2	1			1		3	1	71602	15.6		Unknown	23.5	35	NA	Frontal	Grade 4			90	Yes		1		1
DFCI	Validation	White	1	1			1		3	3	86230	8.3		Unknown	29.9	62	NA	Frontal	Grade 4			90	Yes		1		1
DFCI	Validation	Other	1	1			1		4	1	86230	8.3		Unknown	29.9	49	NA	Frontal	Grade 4			90	Yes		1		1
DFCI	Validation	Other	1	1			2		4	1	66875	7.1		Unknown	199.4	27	NA	Frontal	Grade 2-3			Unknown	Yes		1		1
DFCI	Validation	White	1	1			1		4	1	110549	3.2		Unknown	34.3	40	NA	Frontal	Grade 4			90	Yes		1		1
DFCI	Validation	White	1	1			2		4	1	99035	9.4		Unknown	6.3	44	NA	Frontal	Grade 4			90	Yes		1		1
DFCI	Validation	Asian	2	1			2		4	1	101354	7.2		Unknown	8.3	61	NA	Frontal	Grade 4			90	Yes		1		1
DFCI	Validation	White	1	1			1		4	1	49013	34.5		Unknown	212.8	60	NA	Frontal	Grade 4			70	Yes		1		1
DFCI	Validation	White	1	1			2		4	2	80547	9.3		Unknown	241.5	39	NA	Temporal	Grade 2-3			70	Yes		1		1
DFCI	Validation	Black/African American	2	1			2		1	1	87985	9.9		Unknown	18.1	50	NA	Frontal	Grade 4			80	Yes		1		1
DFCI	Validation	Black/African American	2	1			1		1	3	58116	12.2		Unknown	307.5	40	NA	Frontal	Grade 4			70	Yes		1		1
DFCI	Validation	Black/African American	2	1			2		1	1	40235	24.9		Unknown	44.8	42	NA	Parietal	Grade 4			90	Yes		1		1
DFCI	Validation	Black/African American	2	1			2		3	3	94823	6.3		Unknown	25.4	65	NA	Parietal	Grade 4			70	Yes		1		1
DFCI	Validation	White	1	1			2		1	1	114596	4.4		Unknown	5.7	66	NA	Temporal	Grade 4			80	Yes		1		1
DFCI	Validation	White	1	1			1		3	1	109845	12.9		Unknown	1.1	41	NA	Frontal	Grade 4			90	Yes		1		1
DFCI	Validation	White	1	1			1		1	1	113729	6.1		Unknown	214.8	52	NA	Parietal	Grade 4			80	Yes		1		1
